# Supplementary material for: Differential production and secretion of potentially toxigenic extracellular proteins from hypervirulent Aeromonas hydrophila under biofilm and planktonic culture
Source: BMC Microbiol. 2021 Jan 6;21:8. doi: 10.1186/s12866-020-02065-2 (PMC7788984; doi:10.1186/s12866-020-02065-2)
Supplement: Supplementary file 1 — Additional file 1. [file 12866_2020_2065_MOESM1_ESM.xlsx]

## Sheet: Planktonic Samples Scaffold Fil
1158-1492282374-T1 T2 T3 fractions 041517 (1), Samples report created on 05/08/2018
Experiment: 1158-1492282374-T1 T2 T3 fractions 041517 (1)
	Peak List Generator: unknown
		Version: unknown
		Charge States Calculated: unknown
		Deisotoped: unknown
		Textual Annotation: unknown
	Database Set: 1 Database
		Database Name: the mjdb_aeromonas_pridgeon-201402 database
			Version: unknown
			Taxonomy: All Entries
			Number of Proteins: 4027
		Does database contain common contaminants?: unknown
	Search Engine Set: 1 Search Engine
		Search Engine: Sequest
			Version: 27, rev. 12
			Samples: All Samples
			Fragment Tolerance: 0.00 Da (Monoisotopic)
			Parent Tolerance: 0.018 Da (Monoisotopic) (jm_20170410_Newton_T3_1), 0.025 Da (Monoisotopic) (jm_20170410_Newton_T1_2), 0.025 Da (Monoisotopic) (jm_20170410_Newton_T2_4), 0.026 Da (Monoisotopic) (jm_20170410_Newton_T1_4), 0.026 Da (Monoisotopic) (jm_20170410_Newton_T1_3), 0.029 Da (Monoisotopic) (jm_20170410_Newton_T2_1), 0.029 Da (Monoisotopic) (jm_20170410_Newton_T2_3), 0.029 Da (Monoisotopic) …
			Fixed Modifications: +1000002 on X (X)
			Variable Modifications: +16 on M (Oxidation), +57 on C (Carbamidomethyl)
			Database: the mjdb_aeromonas_pridgeon-201402 database (unknown version, 4027 entries)
			Digestion Enzyme: Trypsin
			Max Missed Cleavages: 5
			Probability Model:
				jm_20170410_Newton_T1_1: Peptide Prophet with Delta Mass Correction (No decoys found) [all charge states]
				jm_20170410_Newton_T1_2: Peptide Prophet with Delta Mass Correction (No decoys found) [all charge states]
				jm_20170410_Newton_T1_3: Peptide Prophet with Delta Mass Correction (No decoys found) [all charge states]
				jm_20170410_Newton_T1_4: Peptide Prophet with Delta Mass Correction (No decoys found) [all charge states]
				jm_20170410_Newton_T2_1: Peptide Prophet with Delta Mass Correction (No decoys found) [all charge states]
				jm_20170410_Newton_T2_2: Peptide Prophet with Delta Mass Correction (No decoys found) [all charge states]
				jm_20170410_Newton_T2_3: Peptide Prophet with Delta Mass Correction (No decoys found) [all charge states]
				jm_20170410_Newton_T2_4: Peptide Prophet with Delta Mass Correction (No decoys found) [all charge states]
				jm_20170410_Newton_T3_1: Peptide Prophet with Delta Mass Correction (No decoys found) [all charge states]
				jm_20170410_Newton_T3_2: Peptide Prophet with Delta Mass Correction (No decoys found) [all charge states]
				jm_20170410_Newton_T3_3: Peptide Prophet with Delta Mass Correction (No decoys found) [all charge states]
				jm_20170410_Newton_T3_4: Peptide Prophet with Delta Mass Correction (No decoys found) [all charge states]
	Scaffold: Version: Scaffold_4.8.4
		Modification Metadata Set: 1541 modifications
			Source: C:\Program Files\Scaffold 4\parameters\unimod.xml
			Comment:
		Protein Grouping Strategy: Experiment-wide grouping with binary peptide-protein weights
		Peptide Thresholds: 80.0% minimum
		Protein Thresholds: 99.0% minimum and 2 peptides minimum
		Peptide FDR: 3.2% (Prophet)
		Protein FDR: 0.2% (Prophet)
		GO Annotation Source(s):
		Alternate ID Source(s): FASTA:UniRef/NREF (UniProt)
									Quantitative Value (Normalized Total Spectra)	Quantitative Value (Normalized Total Spectra)	Quantitative Value (Normalized Total Spectra)	Quantitative Value (Normalized Total Spectra)	Quantitative Value (Normalized Total Spectra)	Quantitative Value (Normalized Total Spectra)	Quantitative Value (Normalized Total Spectra)	Quantitative Value (Normalized Total Spectra)	Quantitative Value (Normalized Total Spectra)	Quantitative Value (Normalized Total Spectra)	Quantitative Value (Normalized Total Spectra)	Quantitative Value (Normalized Total Spectra)
1158-1492282374-T1 T2 T3 fractions 041517 (1)									T1_1	T1_2	T1_3	T1_4	T2_1	T2_2	T2_3	T2_4	T3_1	T3_2	T3_3	T3_4
#	Visible?	Starred?	Identified Proteins (182)	Accession Number	Alternate ID	Molecular Weight	Protein Grouping Ambiguity	Taxonomy	T1_1	T1_2	T1_3	T1_4	T2_1	T2_2	T2_3	T2_4	T3_1	T3_2	T3_3	T3_4
1	TRUE	Empty	Chitin binding protein n=1 Tax=Aeromonas hydrophila subsp. hydrophila ATCC 7966 RepID=A0KFW7_AERHH	A0KFW7		54 kDa		unknown	98.15	54.528	24.801	11.153	78.398	51.2	32.075	14.137	109.06	58.686	38.918	15.276
2	TRUE	Empty	Hemolysin ahh1 n=1 Tax=Aeromonas hydrophila subsp. hydrophila ATCC 7966 RepID=HLY1_AERHH	P55870		69 kDa	TRUE	unknown	11.996	24.118	36.825	75.286	14.254	24.151	48.113	105.02	14.606	35.722	56.004	68.743
3	TRUE	Empty	Extracellular lipase n=1 Tax=Aeromonas hydrophila RepID=A5A359_AERHY	A5A359		83 kDa	TRUE	unknown	30.536	30.41	15.782	12.083	41.744	30.913	16.038	7.0684	39.922	30.619	11.391	7.6381
4	TRUE	Empty	Collagenase family n=1 Tax=Aeromonas hydrophila subsp. hydrophila ATCC 7966 RepID=A0KFM4_AERHH	A0KFM4		103 kDa		unknown	10.906	27.264	21.043	2.7884	12.218	43.472	25.66	5.0489	11.685	36.572	37.02	11.457
5	TRUE	Empty	Hemolysin n=1 Tax=Aeromonas hydrophila RepID=Q9S5D4_AERHY	Q9S5D4		55 kDa		unknown	9.815	11.535	9.7699	12.083	18.327	24.151	11.761	15.147	13.632	33.17	22.781	21.005
6	TRUE	Empty	Major adhesin Aha1 n=1 Tax=Aeromonas hydrophila RepID=Q2MLU5_AERHY	Q2MLU5		39 kDa	TRUE	unknown	16.358	12.583	22.546	26.954	8.1452	19.321	28.868	24.235	5.8423	12.758	18.035	36.281
7	TRUE	Empty	Nuclease n=1 Tax=Aeromonas hydrophila subsp. hydrophila ATCC 7966 RepID=A0KKA3_AERHH	A0KKA3		114 kDa	TRUE	unknown	0	25.167	36.074	1.8589	0	28.981	17.107	5.0489	0	28.918	31.324	13.367
8	TRUE	Empty	Extracellular protease n=2 Tax=Aeromonas hydrophila RepID=A0KLS0_AERHH	A0KLS0 (+1)		37 kDa		unknown	15.268	9.4375	11.273	5.5767	31.563	10.626	7.4842	9.088	39.922	7.6547	11.391	13.367
9	TRUE	Empty	5'-nucleotidase/2',3'-cyclic phosphodiesterase n=1 Tax=Aeromonas hydrophila subsp. hydrophila ATCC 7966 RepID=A0KH04_AERHH	A0KH04		66 kDa		unknown	18.539	27.264	9.7699	4.6473	21.381	20.287	11.761	4.0391	22.395	12.758	10.441	7.6381
10	TRUE	Empty	Basic endochitinase n=1 Tax=Aeromonas hydrophila subsp. hydrophila ATCC 7966 RepID=A0KGX5_AERHH	A0KGX5		75 kDa	TRUE	unknown	33.807	18.875	2.2546	0	33.599	12.559	5.3459	0	23.369	14.459	5.6954	0
11	TRUE	Empty	Aminopeptidase Y n=1 Tax=Aeromonas hydrophila subsp. hydrophila ATCC 7966 RepID=A0KNV6_AERHH	A0KNV6		38 kDa		unknown	1.0906	18.875	14.279	10.224	2.0363	21.253	20.314	13.127	1.9474	22.964	15.188	17.186
12	TRUE	Empty	Maltoporin n=1 Tax=Aeromonas hydrophila subsp. hydrophila ATCC 7966 RepID=LAMB_AERHH	A0KHF6		48 kDa	TRUE	unknown	4.3622	14.681	17.285	13.942	4.0726	6.7623	17.107	11.108	3.8948	17.01	16.137	17.186
13	TRUE	Empty	Outer membrane protein A n=2 Tax=Aeromonas hydrophila RepID=G8IFA1_AERHY	G8IFA1		36 kDa	TRUE	unknown	8.7244	7.3403	17.285	9.2945	10.182	7.7283	9.6225	7.0684	7.7897	9.3557	10.441	15.276
14	TRUE	Empty	Bacterial leucyl aminopeptidase n=1 Tax=Aeromonas hydrophila subsp. hydrophila ATCC 7966 RepID=A0KMQ2_AERHH	A0KMQ2		55 kDa		unknown	15.268	8.3889	10.521	8.3651	13.236	8.6944	6.415	4.0391	15.579	7.6547	13.289	3.8191
15	TRUE	Empty	Long-chain fatty acid transport protein n=1 Tax=Aeromonas hydrophila subsp. hydrophila ATCC 7966 RepID=A0KK68_AERHH	A0KK68		47 kDa		unknown	6.5433	7.3403	6.7638	11.153	1.0182	10.626	7.4842	8.0782	2.9211	9.3557	12.34	9.5477
16	TRUE	Empty	Pyridoxine 5'-phosphate synthase n=1 Tax=Aeromonas hydrophila subsp. hydrophila ATCC 7966 RepID=A0KGF5_AERHH	A0KGF5		26 kDa		unknown	1.0906	1.0486	5.2607	29.742	0	0.96604	7.4842	15.147	1.9474	0	3.7969	30.553
17	TRUE	Empty	Outer membrane porin protein n=1 Tax=Aeromonas hydrophila subsp. hydrophila ATCC 7966 RepID=A0KGK5_AERHH	A0KGK5 (+1)		39 kDa		unknown	2.1811	7.3403	8.2668	12.083	2.0363	3.8642	13.899	14.137	1.9474	4.2526	6.6446	7.6381
18	TRUE	Empty	Outer membrane protein n=1 Tax=Aeromonas hydrophila subsp. hydrophila ATCC 7966 RepID=A0KHC0_AERHH	A0KHC0		32 kDa		unknown	4.3622	5.2431	5.2607	10.224	2.0363	5.7963	10.692	8.0782	1.9474	6.8042	11.391	5.7286
19	TRUE	Empty	Fimbrial protein n=1 Tax=Aeromonas hydrophila subsp. hydrophila ATCC 7966 RepID=A0KFM6_AERHH	A0KFM6		18 kDa		unknown	0	4.1944	6.7638	14.871	0	2.8981	9.6225	16.156	0	2.5516	2.8477	15.276
20	TRUE	Empty	Vitamin B12 transporter BtuB n=1 Tax=Aeromonas hydrophila subsp. hydrophila ATCC 7966 RepID=A0KEE6_AERHH	A0KEE6		67 kDa		unknown	0	7.3403	10.521	11.153	0	8.6944	9.6225	7.0684	0.97371	2.5516	3.7969	3.8191
21	TRUE	Empty	Serine proteinase n=1 Tax=Aeromonas hydrophila RepID=C9EHS5_AERHY	C9EHS5		67 kDa	TRUE	unknown	6.5433	4.1944	0	0	13.236	4.8302	0	0	13.632	10.206	5.6954	0
22	TRUE	Empty	Elastase n=1 Tax=Aeromonas hydrophila subsp. hydrophila ATCC 7966 RepID=A0KGK2_AERHH	A0KGK2		63 kDa		unknown	3.2717	5.2431	1.5031	4.6473	8.1452	3.8642	1.0692	7.0684	14.606	5.1031	0	3.8191
23	TRUE	Empty	Fimbrial protein n=1 Tax=Aeromonas hydrophila subsp. hydrophila ATCC 7966 RepID=A0KFN1_AERHH	A0KFN1		19 kDa		unknown	0	0	8.2668	9.2945	1.0182	1.9321	12.83	6.0586	1.9474	0.85052	4.7461	7.6381
24	TRUE	Empty	Ribulose-phosphate 3-epimerase n=1 Tax=Aeromonas hydrophila subsp. hydrophila ATCC 7966 RepID=A0KN25_AERHH	A0KN25		29 kDa		unknown	0	0	9.0184	4.6473	0	0	13.899	3.0293	0	1.701	5.6954	3.8191
25	TRUE	Empty	Chitinase A n=1 Tax=Aeromonas hydrophila subsp. hydrophila ATCC 7966 RepID=A0KGX3_AERHH	A0KGX3		93 kDa	TRUE	unknown	7.6339	17.826	0.75153	0	12.218	0	1.0692	0	2.9211	3.4021	0	1.9095
26	TRUE	Empty	Carbohydrate binding domain protein n=1 Tax=Aeromonas hydrophila subsp. hydrophila ATCC 7966 RepID=A0KKT5_AERHH	A0KKT5		53 kDa		unknown	1.0906	7.3403	0	0	2.0363	6.7623	0	0	2.9211	11.907	5.6954	0
27	TRUE	Empty	Ornithine carbamoyltransferase n=1 Tax=Aeromonas hydrophila subsp. hydrophila ATCC 7966 RepID=OTC_AERHH	A0KQG4		38 kDa		unknown	0	2.0972	3.7577	4.6473	0	6.7623	6.415	5.0489	0	3.4021	8.543	9.5477
28	TRUE	Empty	FKBP-type peptidyl-prolyl cis-trans isomerase fkpA n=2 Tax=Aeromonas hydrophila RepID=FKBA_AERHY	O08437		29 kDa		unknown	0	2.0972	6.7638	9.2945	0	0	4.2767	10.098	0.97371	0	0.94923	3.8191
29	TRUE	Empty	DeCa-heme c-type cytochrome n=1 Tax=Aeromonas hydrophila subsp. hydrophila ATCC 7966 RepID=A0KLX1_AERHH	A0KLX1		80 kDa		unknown	0	6.2917	6.0123	1.8589	0	10.626	0	0	0	0.85052	6.6446	0
30	TRUE	Empty	Major outer membrane protein OmpAII n=1 Tax=Aeromonas hydrophila subsp. hydrophila ATCC 7966 RepID=A0KHS0_AERHH	A0KHS0		35 kDa	TRUE	unknown	2.1811	1.0486	6.7638	3.7178	2.0363	2.8981	3.2075	7.0684	1.9474	4.2526	1.8985	3.8191
31	TRUE	Empty	6,7-dimethyl-8-ribityllumazine synthase n=1 Tax=Aeromonas hydrophila subsp. hydrophila ATCC 7966 RepID=A0KNG7_AERHH	A0KNG7		21 kDa		unknown	1.0906	1.0486	0	13.012	2.0363	0	0	24.235	0	0.85052	0	21.005
32	TRUE	Empty	Pullulanase n=1 Tax=Aeromonas hydrophila subsp. hydrophila ATCC 7966 RepID=A0KFY5_AERHH	A0KFY5		146 kDa		unknown	0	6.2917	3.0061	0	0	9.6604	3.2075	1.0098	0	2.5516	1.8985	0
33	TRUE	Empty	ToxR-regulated lipoprotein n=1 Tax=Aeromonas hydrophila RepID=Q0ZKB0_AERHY	Q0ZKB0		85 kDa	TRUE	unknown	10.906	1.0486	0	0	8.1452	0.96604	0	0	8.7634	0	0	0
34	TRUE	Empty	Protein TolB n=1 Tax=Aeromonas hydrophila subsp. hydrophila ATCC 7966 RepID=TOLB_AERHH	A0KP93		48 kDa		unknown	1.0906	2.0972	4.5092	6.5062	0	1.9321	7.4842	2.0195	0	0.85052	2.8477	0
35	TRUE	Empty	Chitodextrinase n=1 Tax=Aeromonas hydrophila subsp. hydrophila ATCC 7966 RepID=A0KNS8_AERHH	A0KNS8		107 kDa		unknown	10.906	8.3889	2.2546	0	2.0363	6.7623	1.0692	0	1.9474	0	0	0
36	TRUE	Empty	Cytochrome d ubiquinol oxidase, subunit I n=1 Tax=Aeromonas hydrophila subsp. hydrophila ATCC 7966 RepID=A0KPA1_AERHH	A0KPA1		58 kDa		unknown	0	1.0486	3.7577	11.153	0	0.96604	2.1383	5.0489	0	0	0.94923	3.8191
37	TRUE	Empty	Beta-glucosidase n=1 Tax=Aeromonas hydrophila subsp. hydrophila ATCC 7966 RepID=A0KLP6_AERHH	A0KLP6		94 kDa		unknown	0	0	10.521	6.5062	0	0	7.4842	2.0195	0	0	1.8985	0
38	TRUE	Empty	Ribose-5-phosphate isomerase A n=1 Tax=Aeromonas hydrophila subsp. hydrophila ATCC 7966 RepID=RPIA_AERHH	A0KLT5		23 kDa		unknown	0	7.3403	3.0061	0	0	6.7623	2.1383	0	2.9211	3.4021	4.7461	0
39	TRUE	Empty	Phospholipid-cholesterol acyltransferase n=1 Tax=Aeromonas hydrophila RepID=C9EIU1_AERHY	C9EIU1		41 kDa	TRUE	unknown	0	2.0972	2.2546	11.153	0	0	1.0692	5.0489	0	0	2.8477	11.457
40	TRUE	Empty	Cytochrome c oxidase accessory protein CcoG n=1 Tax=Aeromonas hydrophila subsp. hydrophila ATCC 7966 RepID=A0KQU0_AERHH	A0KQU0		55 kDa		unknown	0	2.0972	0.75153	0.92945	1.0182	0	2.1383	0	0	0.85052	0.94923	1.9095
41	TRUE	Empty	Outer membrane protein n=1 Tax=Aeromonas hydrophila subsp. hydrophila ATCC 7966 RepID=A0KNS1_AERHH	A0KNS1		92 kDa		unknown	0	0	0.75153	8.3651	0	1.9321	1.0692	6.0586	0	0	1.8985	1.9095
42	TRUE	Empty	Succinyl-CoA synthetase, alpha subunit n=1 Tax=Aeromonas hydrophila subsp. hydrophila ATCC 7966 RepID=A0KNC4_AERHH	A0KNC4		50 kDa		unknown	0	2.0972	2.2546	0	0	6.7623	5.3459	0	0	2.5516	1.8985	0
43	TRUE	Empty	FlaA n=1 Tax=Aeromonas hydrophila RepID=C5E7P7_AERHY	C5E7P7		32 kDa	TRUE	unknown	0	0	0	3.7178	0	0	1.0692	13.127	0	0	1.8985	19.095
44	TRUE	Empty	Fructose-bisphosphate aldolase, class II n=1 Tax=Aeromonas hydrophila subsp. hydrophila ATCC 7966 RepID=A0KGD4_AERHH	A0KGD4		39 kDa		unknown	0	0	5.2607	0.92945	0	0	0	1.0098	0	0	3.7969	3.8191
45	TRUE	Empty	Protease LasA n=1 Tax=Aeromonas hydrophila subsp. hydrophila ATCC 7966 RepID=A0KHU5_AERHH	A0KHU5		42 kDa		unknown	3.2717	2.0972	2.2546	1.8589	6.1089	0	2.1383	0	1.9474	0	0.94923	3.8191
46	TRUE	Empty	Lactoylglutathione lyase n=1 Tax=Aeromonas hydrophila subsp. hydrophila ATCC 7966 RepID=A0KLJ9_AERHH	A0KLJ9		15 kDa		unknown	2.1811	1.0486	0	0.92945	1.0182	3.8642	2.1383	0	0.97371	1.701	2.8477	0
47	TRUE	Empty	Evolved beta-galactosidase alpha-subunit n=1 Tax=Aeromonas hydrophila subsp. hydrophila ATCC 7966 RepID=A0KER7_AERHH	A0KER7		117 kDa		unknown	1.0906	1.0486	0	0.92945	3.0545	0.96604	0	0	0.97371	0.85052	0.94923	7.6381
48	TRUE	Empty	Membrane protein insertase YidC n=1 Tax=Aeromonas hydrophila subsp. hydrophila ATCC 7966 RepID=YIDC_AERHH	A0KQZ7		62 kDa		unknown	0	0	6.0123	3.7178	0	0	1.0692	0	0	0	0.94923	0
49	TRUE	Empty	Flagellar hook protein FlgE n=1 Tax=Aeromonas hydrophila subsp. hydrophila ATCC 7966 RepID=A0KM42_AERHH	A0KM42		47 kDa		unknown	0	0	1.5031	1.8589	0	0	0	18.176	0	0	0	9.5477
50	TRUE	Empty	Inner membrane lipoprotein YiaD n=1 Tax=Aeromonas hydrophila subsp. hydrophila ATCC 7966 RepID=A0KEK3_AERHH	A0KEK3		22 kDa		unknown	0	2.0972	3.7577	3.7178	0	0.96604	4.2767	4.0391	0	0	1.8985	0
51	TRUE	Empty	Arginine ABC transporter, periplasmic arginine-binding protein ArtI n=1 Tax=Aeromonas hydrophila subsp. hydrophila ATCC 7966 RepID=A0KG13_AERHH	A0KG13		27 kDa		unknown	6.5433	0	0	0	6.1089	0	0	0	8.7634	0.85052	0	0
52	TRUE	Empty	TonB-dependent copper receptor n=1 Tax=Aeromonas hydrophila subsp. hydrophila ATCC 7966 RepID=A0KFK1_AERHH	A0KFK1		73 kDa		unknown	1.0906	0	0	1.8589	0	0	2.1383	1.0098	1.9474	1.701	3.7969	1.9095
53	TRUE	Empty	Superoxide dismutase n=3 Tax=Aeromonas hydrophila RepID=Q93FE7_AERHY	Q93FE7		22 kDa		unknown	0	5.2431	1.5031	0	0	2.8981	0	0	2.9211	3.4021	0.94923	0
54	TRUE	Empty	NADH:ubiquinone oxidoreductase, Na(+)-translocating, C subunit n=1 Tax=Aeromonas hydrophila subsp. hydrophila ATCC 7966 RepID=A0KHC8_AERHH	A0KHC8		28 kDa		unknown	0	0	2.2546	3.7178	0	0	3.2075	0	0	1.701	0.94923	7.6381
55	TRUE	Empty	Molybdenum cofactor biosynthesis protein B n=1 Tax=Aeromonas hydrophila subsp. hydrophila ATCC 7966 RepID=A0KIM6_AERHH	A0KIM6		18 kDa		unknown	0	0	2.2546	0	0	0.96604	5.3459	0	0	2.5516	8.543	0
56	TRUE	Empty	Extracellular alkaline serine protease n=1 Tax=Aeromonas hydrophila subsp. hydrophila ATCC 7966 RepID=A0KNV1_AERHH	A0KNV1 (+1)		40 kDa		unknown	0	3.1458	3.7577	0	3.0545	3.8642	0	0	0.97371	1.701	0.94923	0
57	TRUE	Empty	Surface antigen family protein n=1 Tax=Aeromonas hydrophila subsp. hydrophila ATCC 7966 RepID=A0KFR7_AERHH	A0KFR7		16 kDa		unknown	0	0	3.7577	0.92945	0	2.8981	3.2075	2.0195	2.9211	0	2.8477	0
58	TRUE	Empty	UDP-4-amino-4-deoxy-L-arabinose--oxoglutarate aminotransferase n=1 Tax=Aeromonas hydrophila subsp. hydrophila ATCC 7966 RepID=ARNB_AERHH	A0KGY8		41 kDa		unknown	0	0	0.75153	3.7178	0	0	1.0692	2.0195	0	0	0.94923	3.8191
59	TRUE	Empty	Phosphoenolpyruvate-protein phosphotransferase n=1 Tax=Aeromonas hydrophila subsp. hydrophila ATCC 7966 RepID=A0KG30_AERHH	A0KG30		85 kDa		unknown	6.5433	0	0	0	1.0182	0.96604	0	0	0.97371	0	0.94923	0
60	TRUE	Empty	Alanine--tRNA ligase n=1 Tax=Aeromonas hydrophila subsp. hydrophila ATCC 7966 RepID=SYA_AERHH	A0KPG1		96 kDa		unknown	2.1811	0	0.75153	0	0	0	3.2075	1.0098	0	0	1.8985	0
61	TRUE	Empty	Extracellular serine proteinase n=1 Tax=Aeromonas hydrophila RepID=Q3YJ50_AERHY	Q3YJ50		67 kDa	TRUE	unknown	11.996	4.1944	0	0	14.254	5.7963	1.0692	0	13.632	9.3557	0	0
62	TRUE	Empty	D-methionine ABC transporter, periplasmic D-methionine-binding lipoprotein n=1 Tax=Aeromonas hydrophila subsp. hydrophila ATCC 7966 RepID=A0KGR0_AERHH	A0KGR0		29 kDa		unknown	0	0	6.0123	3.7178	0	0	2.1383	2.0195	0	0	0.94923	3.8191
63	TRUE	Empty	Regulator of ribonuclease activity A n=1 Tax=Aeromonas hydrophila subsp. hydrophila ATCC 7966 RepID=A0KMM7_AERHH	A0KMM7		17 kDa		unknown	0	0	5.2607	1.8589	0	0	4.2767	0	0	0	1.8985	5.7286
64	TRUE	Empty	Riboflavin biosynthesis protein RibA n=1 Tax=Aeromonas hydrophila subsp. hydrophila ATCC 7966 RepID=A0KNG9_AERHH	A0KNG9		40 kDa		unknown	0	0	5.2607	4.6473	0	0	4.2767	0	0	0	3.7969	0
65	TRUE	Empty	Putative oligopeptidase A n=1 Tax=Aeromonas hydrophila RepID=Q9LA87_AERHY	Q9LA87		77 kDa		unknown	1.0906	1.0486	0.75153	0	0	1.9321	0	0	0.97371	0.85052	1.8985	0
66	TRUE	Empty	Maltoporin n=2 Tax=Aeromonas hydrophila RepID=LAMB_AERHY	Q8KKH0		48 kDa	TRUE	unknown	1.0906	11.535	0	0	0	4.8302	8.5534	0	0	4.2526	4.7461	0
67	TRUE	Empty	Putative metalloprotease n=1 Tax=Aeromonas hydrophila subsp. hydrophila ATCC 7966 RepID=A0KGX4_AERHH	A0KGX4		85 kDa	TRUE	unknown	13.087	1.0486	0.75153	0	8.1452	0.96604	0	0	7.7897	0.85052	0	0
68	TRUE	Empty	ABC transporter, ATP-binding protein n=1 Tax=Aeromonas hydrophila subsp. hydrophila ATCC 7966 RepID=A0KP41_AERHH	A0KP41		71 kDa		unknown	0	0	0.75153	0	0	0	1.0692	0	1.9474	0	1.8985	1.9095
69	TRUE	Empty	Fimbrial protein n=1 Tax=Aeromonas hydrophila subsp. hydrophila ATCC 7966 RepID=A0KFN0_AERHH	A0KFN0		38 kDa		unknown	0	2.0972	2.2546	0.92945	0	0	4.2767	5.0489	0	0	2.8477	0
70	TRUE	Empty	Na(+)-translocating NADH-quinone reductase subunit A n=1 Tax=Aeromonas hydrophila subsp. hydrophila ATCC 7966 RepID=A0KHC6_AERHH	A0KHC6		49 kDa		unknown	0	0	3.7577	4.6473	0	0.96604	4.2767	0	0	0	0	0
71	TRUE	Empty	ATP-dependent DNA helicase RecQ n=1 Tax=Aeromonas hydrophila subsp. hydrophila ATCC 7966 RepID=A0KQK2_AERHH	A0KQK2		69 kDa		unknown	2.1811	0	0.75153	0.92945	1.0182	1.9321	1.0692	0	0	0	0	0
72	TRUE	Empty	ATP-dependent helicase HrpA n=1 Tax=Aeromonas hydrophila subsp. hydrophila ATCC 7966 RepID=A0KKE0_AERHH	A0KKE0		148 kDa		unknown	0	0	0	0	2.0363	0	1.0692	0	1.9474	0	0.94923	1.9095
73	TRUE	Empty	Cyclic diguanylate phosphodiesterase (EAL) domain protein n=1 Tax=Aeromonas hydrophila subsp. hydrophila ATCC 7966 RepID=A0KK18_AERHH	A0KK18		62 kDa		unknown	3.2717	3.1458	1.5031	0	1.0182	0	0	0	0	3.4021	0	0
74	TRUE	Empty	Kef-type K+ transport system, membrane component n=1 Tax=Aeromonas hydrophila subsp. hydrophila ATCC 7966 RepID=A0KHJ9_AERHH	A0KHJ9		71 kDa		unknown	0	0	0.75153	1.8589	1.0182	0	3.2075	4.0391	0	0	0	0
75	TRUE	Empty	Nuclease n=1 Tax=Aeromonas hydrophila subsp. hydrophila ATCC 7966 RepID=A0KNS9_AERHH	A0KNS9		77 kDa		unknown	0	6.2917	1.5031	0	0	3.8642	0	0	0	0.85052	1.8985	0
76	TRUE	Empty	Phosphomethylpyrimidine synthase n=1 Tax=Aeromonas hydrophila subsp. hydrophila ATCC 7966 RepID=A0KFE6_AERHH	A0KFE6		74 kDa		unknown	0	0	0.75153	0.92945	2.0363	0.96604	0	1.0098	0.97371	0.85052	0.94923	3.8191
77	TRUE	Empty	Agglutination protein n=1 Tax=Aeromonas hydrophila subsp. hydrophila ATCC 7966 RepID=A0KLQ6_AERHH	A0KLQ6		49 kDa		unknown	0	1.0486	3.7577	0.92945	0	0	1.0692	2.0195	0	1.701	0.94923	1.9095
78	TRUE	Empty	Serine peptidase DegQ n=1 Tax=Aeromonas hydrophila subsp. hydrophila ATCC 7966 RepID=A0KPZ6_AERHH	A0KPZ6		48 kDa		unknown	0	2.0972	1.5031	2.7884	0	1.9321	2.1383	4.0391	0	0	0	1.9095
79	TRUE	Empty	DNA-directed RNA polymerase subunit beta' n=1 Tax=Aeromonas hydrophila subsp. hydrophila ATCC 7966 RepID=RPOC_AERHH	A0KQA4		158 kDa		unknown	2.1811	1.0486	0	0	2.0363	0	0	0	1.9474	0.85052	0	0
80	TRUE	Empty	Glutamate synthase [NADPH] large chain n=1 Tax=Aeromonas hydrophila subsp. hydrophila ATCC 7966 RepID=A0KLR0_AERHH	A0KLR0		162 kDa		unknown	1.0906	0	0.75153	0	1.0182	0.96604	0	3.0293	1.9474	0	0	0
81	TRUE	Empty	Response regulator/sensor histidine kinase n=1 Tax=Aeromonas hydrophila subsp. hydrophila ATCC 7966 RepID=A0KH20_AERHH	A0KH20		127 kDa		unknown	2.1811	0	0	0.92945	3.0545	0	1.0692	1.0098	0.97371	0	0	0
82	TRUE	Empty	Guanosine-3',5'-bis(Diphosphate) 3'-pyrophosphohydrolase ((PpGpp)ase) n=1 Tax=Aeromonas hydrophila subsp. hydrophila ATCC 7966 RepID=A0KR26_AERHH	A0KR26		79 kDa		unknown	1.0906	0	0	0	1.0182	0	0	0	1.9474	0	0	0
83	TRUE	Empty	HAS ABC exporter outer membrane component n=1 Tax=Aeromonas hydrophila subsp. hydrophila ATCC 7966 RepID=A0KPL3_AERHH	A0KPL3		51 kDa		unknown	0	0	1.5031	1.8589	0	2.8981	2.1383	0	0	0	1.8985	0
84	TRUE	Empty	Purine nucleoside phosphorylase DeoD-type 2 n=1 Tax=Aeromonas hydrophila subsp. hydrophila ATCC 7966 RepID=A0KPE1_AERHH	A0KPE1		26 kDa		unknown	0	0	0.75153	5.5767	0	0	0	2.0195	0	0	0.94923	0
85	TRUE	Empty	Signal recognition particle protein n=1 Tax=Aeromonas hydrophila subsp. hydrophila ATCC 7966 RepID=A0KG22_AERHH	A0KG22		50 kDa		unknown	0	0	0	0.92945	4.0726	0.96604	0	0	0	1.701	0.94923	0
86	TRUE	Empty	Hemolysin secretion protein n=1 Tax=Aeromonas hydrophila subsp. hydrophila ATCC 7966 RepID=A0KPU7_AERHH	A0KPU7		63 kDa		unknown	0	0	1.5031	0.92945	1.0182	0	3.2075	1.0098	0	0	0	0
87	TRUE	Empty	Urocanate hydratase n=1 Tax=Aeromonas hydrophila subsp. hydrophila ATCC 7966 RepID=A0KF86_AERHH	A0KF86		62 kDa		unknown	0	1.0486	3.0061	0	0	0	2.1383	0	0	0	2.8477	0
88	TRUE	Empty	Alkyl hydroperoxide reductase subunit C n=1 Tax=Aeromonas hydrophila subsp. hydrophila ATCC 7966 RepID=A0KJ17_AERHH	A0KJ17		21 kDa		unknown	0	4.1944	4.5092	0	0	2.8981	0	0	0	1.701	0	0
89	TRUE	Empty	Succinate dehydrogenase, flavoprotein subunit n=1 Tax=Aeromonas hydrophila subsp. hydrophila ATCC 7966 RepID=A0KJK5_AERHH	A0KJK5		64 kDa		unknown	1.0906	0	0	0	0	0.96604	0	3.0293	0.97371	0	0.94923	0
90	TRUE	Empty	Biotin synthase n=1 Tax=Aeromonas hydrophila subsp. hydrophila ATCC 7966 RepID=BIOB_AERHH	A0KIC6		40 kDa		unknown	1.0906	1.0486	0	0.92945	0	0	0	2.0195	0	0.85052	0	0
91	TRUE	Empty	Nitrate reductase n=1 Tax=Aeromonas hydrophila subsp. hydrophila ATCC 7966 RepID=A0KNQ2_AERHH	A0KNQ2		96 kDa		unknown	2.1811	2.0972	0.75153	0	2.0363	0.96604	0	0	0.97371	0	0	1.9095
92	TRUE	Empty	Virulence sensor protein BvgS n=1 Tax=Aeromonas hydrophila subsp. hydrophila ATCC 7966 RepID=A0KML2_AERHH	A0KML2		120 kDa		unknown	2.1811	1.0486	0	0.92945	1.0182	0	0	1.0098	0	0	0	0
93	TRUE	Empty	HflC protein n=1 Tax=Aeromonas hydrophila subsp. hydrophila ATCC 7966 RepID=A0KGS4_AERHH	A0KGS4		33 kDa		unknown	0	0	3.7577	3.7178	0	0	0	2.0195	0	0	0	0
94	TRUE	Empty	Bacterioferritin n=1 Tax=Aeromonas hydrophila subsp. hydrophila ATCC 7966 RepID=A0KPS5_AERHH	A0KPS5		18 kDa		unknown	1.0906	0	0	8.3651	0	0	0	4.0391	0	0	0	0
95	TRUE	Empty	Acetyl-CoA carboxylase, biotin carboxyl carrier protein n=1 Tax=Aeromonas hydrophila subsp. hydrophila ATCC 7966 RepID=A0KNI4_AERHH	A0KNI4		16 kDa		unknown	1.0906	3.1458	0	0	0	3.8642	1.0692	0	1.9474	1.701	0.94923	0
96	TRUE	Empty	Outer membrane protein, OMP85 family n=1 Tax=Aeromonas hydrophila subsp. hydrophila ATCC 7966 RepID=A0KHH1_AERHH	A0KHH1		90 kDa		unknown	1.0906	0	0	3.7178	1.0182	1.9321	3.2075	2.0195	0	0.85052	0	0
97	TRUE	Empty	DNA ligase n=1 Tax=Aeromonas hydrophila subsp. hydrophila ATCC 7966 RepID=DNLJ_AERHH	A0KHL9		72 kDa		unknown	0	3.1458	0.75153	0	2.0363	0	0	1.0098	0	0	0	0
98	TRUE	Empty	DNA topoisomerase n=1 Tax=Aeromonas hydrophila RepID=C6GA14_AERHY	C6GA14		81 kDa		unknown	1.0906	1.0486	0	0	2.0363	0.96604	0	0	0	0.85052	0	0
99	TRUE	Empty	Imidazolonepropionase n=1 Tax=Aeromonas hydrophila subsp. hydrophila ATCC 7966 RepID=HUTI_AERHH	A0KF84		45 kDa		unknown	1.0906	2.0972	0	0	1.0182	0.96604	0	0	0.97371	0.85052	0	0
100	TRUE	Empty	Transcription-repair coupling factor n=1 Tax=Aeromonas hydrophila subsp. hydrophila ATCC 7966 RepID=A0KJT3_AERHH	A0KJT3		129 kDa		unknown	2.1811	1.0486	0	0.92945	2.0363	0	0	0	1.9474	0.85052	0	0
101	TRUE	Empty	Aerotaxis receptor Aer n=1 Tax=Aeromonas hydrophila subsp. hydrophila ATCC 7966 RepID=A0KMV0_AERHH	A0KMV0		57 kDa		unknown	2.1811	0	0	0	3.0545	0	0	0	0.97371	0	0	0
102	TRUE	Empty	Putative pullulanase n=1 Tax=Aeromonas hydrophila subsp. hydrophila ATCC 7966 RepID=A0KGL6_AERHH	A0KGL6		16 kDa		unknown	2.1811	0	0	0.92945	0	0	0	1.0098	2.9211	0	0	0
103	TRUE	Empty	Aconitate hydratase 2 n=1 Tax=Aeromonas hydrophila subsp. hydrophila ATCC 7966 RepID=A0KPU4_AERHH	A0KPU4		95 kDa		unknown	0	1.0486	0	0	0	0.96604	0	0	0	0	2.8477	0
104	TRUE	Empty	Triosephosphate isomerase 1 n=1 Tax=Aeromonas hydrophila subsp. hydrophila ATCC 7966 RepID=A0KKV4_AERHH	A0KKV4		26 kDa		unknown	4.3622	0	0	0	5.0908	0	0	0	4.8686	0	0	0
105	TRUE	Empty	Histidine kinase-response regulator hybrid protein n=1 Tax=Aeromonas hydrophila subsp. hydrophila ATCC 7966 RepID=A0KPE0_AERHH	A0KPE0		85 kDa		unknown	1.0906	0	0	0	0	0	0	1.0098	1.9474	0	0	1.9095
106	TRUE	Empty	PTS system, glucose-specific IIBC component n=1 Tax=Aeromonas hydrophila subsp. hydrophila ATCC 7966 RepID=A0KHF8_AERHH	A0KHF8		50 kDa		unknown	0	0	2.2546	1.8589	0	0	0	4.0391	0	0	0.94923	1.9095
107	TRUE	Empty	Phosphoribosylformylglycinamidine synthase n=1 Tax=Aeromonas hydrophila subsp. hydrophila ATCC 7966 RepID=A0KJ51_AERHH	A0KJ51		148 kDa		unknown	0	0	0	0	1.0182	0.96604	1.0692	0	1.9474	0.85052	0	0
108	TRUE	Empty	Basic endochitinase n=1 Tax=Aeromonas hydrophila RepID=Q0ZKA9_AERHY	Q0ZKA9		69 kDa	TRUE	unknown	17.449	0	0	0.92945	19.345	0	0	0	16.553	8.5052	0	0
109	TRUE	Empty	Aspartyl-tRNA synthetase n=1 Tax=Aeromonas hydrophila subsp. hydrophila ATCC 7966 RepID=A0KIF8_AERHH	A0KIF8		74 kDa		unknown	0	0	0	2.7884	0	0	0	1.0098	0	0	0.94923	0
110	TRUE	Empty	ATP-dependent DNA helicase RecG n=1 Tax=Aeromonas hydrophila subsp. hydrophila ATCC 7966 RepID=A0KP49_AERHH	A0KP49		69 kDa		unknown	1.0906	0	1.5031	0	0	0	2.1383	0	0	0	1.8985	0
111	TRUE	Empty	Peptidylprolyl cis-trans isomerase D n=1 Tax=Aeromonas hydrophila subsp. hydrophila ATCC 7966 RepID=A0KJU5_AERHH	A0KJU5		70 kDa		unknown	0	0	0.75153	6.5062	0	0	0	0	0	0.85052	0	0
112	TRUE	Empty	CDP-diacylglycerol--serine O-phosphatidyltransferase n=1 Tax=Aeromonas hydrophila subsp. hydrophila ATCC 7966 RepID=A0KEZ7_AERHH	A0KEZ7		53 kDa		unknown	0	0	0	0	1.0182	0	0	2.0195	1.9474	0.85052	0	0
113	TRUE	Empty	Phage recombination protein Bet n=1 Tax=Aeromonas hydrophila RepID=C6GA45_AERHY	C6GA45		37 kDa		unknown	0	0	0.75153	0	2.0363	0.96604	0	0	0	0	0.94923	0
114	TRUE	Empty	Alpha-amylase n=1 Tax=Aeromonas hydrophila subsp. hydrophila ATCC 7966 RepID=A0KGI8_AERHH	A0KGI8		92 kDa	TRUE	unknown	1.0906	0	0	0.92945	0	0	0	2.0195	0	1.701	0	3.8191
115	TRUE	Empty	Leu/Ile/Val-binding protein n=1 Tax=Aeromonas hydrophila subsp. hydrophila ATCC 7966 RepID=A0KEI5_AERHH	A0KEI5		38 kDa		unknown	0	0	1.5031	0	0	1.9321	0	0	0	1.701	1.8985	0
116	TRUE	Empty	RTX toxin transporter n=1 Tax=Aeromonas hydrophila subsp. hydrophila ATCC 7966 RepID=A0KHZ4_AERHH	A0KHZ4		78 kDa		unknown	2.1811	0	1.5031	0	2.0363	0	0	0	0	0	0	0
117	TRUE	Empty	Thiol:disulfide interchange protein DsbA n=1 Tax=Aeromonas hydrophila subsp. hydrophila ATCC 7966 RepID=A0KQT8_AERHH	A0KQT8		23 kDa		unknown	0	1.0486	0	0	4.0726	0	0	0	3.8948	0	0	0
118	TRUE	Empty	Queuine tRNA-ribosyltransferase n=1 Tax=Aeromonas hydrophila subsp. hydrophila ATCC 7966 RepID=TGT_AERHH	A0KJ20		43 kDa		unknown	3.2717	0	0	0	0	0	0	0	0.97371	0.85052	0	0
119	TRUE	Empty	Nitrate/tmao reductase n=1 Tax=Aeromonas hydrophila subsp. hydrophila ATCC 7966 RepID=A0KLX2_AERHH	A0KLX2		35 kDa		unknown	1.0906	0	0	0.92945	1.0182	0	0	1.0098	1.9474	0	0	1.9095
120	TRUE	Empty	Polyribonucleotide nucleotidyltransferase n=1 Tax=Aeromonas hydrophila subsp. hydrophila ATCC 7966 RepID=PNP_AERHH	A0KND9		76 kDa		unknown	0	3.1458	0.75153	0	1.0182	0.96604	0	0	0	1.701	0	0
121	TRUE	Empty	Aerotaxis receptor Aer n=1 Tax=Aeromonas hydrophila subsp. hydrophila ATCC 7966 RepID=A0KLM5_AERHH	A0KLM5		57 kDa		unknown	0	1.0486	0.75153	0.92945	1.0182	1.9321	0	0	0	0	0	0
122	TRUE	Empty	Undecaprenyl-phosphate 4-deoxy-4-formamido-L-arabinose transferase n=1 Tax=Aeromonas hydrophila subsp. hydrophila ATCC 7966 RepID=ARNC_AERHH	A0KGY7		36 kDa		unknown	3.2717	0	0	0	1.0182	0	0	0	0.97371	0	0	0
123	TRUE	Empty	Radical SAM domain protein n=1 Tax=Aeromonas hydrophila subsp. hydrophila ATCC 7966 RepID=A0KHT0_AERHH	A0KHT0		88 kDa		unknown	2.1811	1.0486	0	0	0	0	0	0	0	0.85052	0	0
124	TRUE	Empty	Conserved domain protein n=1 Tax=Aeromonas hydrophila subsp. hydrophila ATCC 7966 RepID=A0KI48_AERHH	A0KI48		59 kDa		unknown	2.1811	0	0	0	1.0182	0.96604	1.0692	0	0.97371	0	0	0
125	TRUE	Empty	Qnr n=1 Tax=Aeromonas hydrophila subsp. hydrophila ATCC 7966 RepID=A0KF03_AERHH	A0KF03		24 kDa		unknown	4.3622	0	0	0	0	0	0	0	0	0.85052	0	1.9095
126	TRUE	Empty	Molybdopterin biosynthesis mog protein n=1 Tax=Aeromonas hydrophila subsp. hydrophila ATCC 7966 RepID=A0KNL9_AERHH	A0KNL9		19 kDa		unknown	0	1.0486	0	0	0	0.96604	2.1383	0	0	0.85052	0	0
127	TRUE	Empty	Mce family protein n=1 Tax=Aeromonas hydrophila subsp. hydrophila ATCC 7966 RepID=A0KQ19_AERHH	A0KQ19		17 kDa		unknown	0	0	3.7577	1.8589	0	0	0	2.0195	0	0	0	1.9095
128	TRUE	Empty	Formate dehydrogenase iron-sulfur subunit n=1 Tax=Aeromonas hydrophila subsp. hydrophila ATCC 7966 RepID=A0KMR3_AERHH	A0KMR3		22 kDa		unknown	1.0906	2.0972	0	0	0	0	0	3.0293	0	0	0	0
129	TRUE	Empty	Type IV pilus biogenesis/stability protein PilW n=1 Tax=Aeromonas hydrophila subsp. hydrophila ATCC 7966 RepID=A0KJ42_AERHH	A0KJ42		30 kDa		unknown	3.2717	0	0	0.92945	0	0	0	0	0	0	0	0
130	TRUE	Empty	Sulfite reductase [NADPH] hemoprotein beta-component n=1 Tax=Aeromonas hydrophila subsp. hydrophila ATCC 7966 RepID=CYSI_AERHH	A0KNL0		63 kDa		unknown	0	0	0	0.92945	0	0	0	0	0	0	2.8477	0
131	TRUE	Empty	Molybdopterin guanine dinucleotide-containing S/N-oxide reductase family protein n=1 Tax=Aeromonas hydrophila subsp. hydrophila ATCC 7966 RepID=A0KQC3_AERHH	A0KQC3		91 kDa		unknown	0	0	0.75153	0	0	0	1.0692	2.0195	0	0	0	0
132	TRUE	Empty	GGDEF family protein n=1 Tax=Aeromonas hydrophila subsp. hydrophila ATCC 7966 RepID=A0KFF7_AERHH	A0KFF7		33 kDa		unknown	0	0	0	0	2.0363	0.96604	0	0	0	0	0	0
133	TRUE	Empty	Benzylsuccinate synthase activating enzyme n=1 Tax=Aeromonas hydrophila subsp. hydrophila ATCC 7966 RepID=A0KHW8_AERHH	A0KHW8		37 kDa		unknown	0	0	0	0	0	0	0	0	1.9474	0	0	0
134	TRUE	Empty	Macrolide-specific efflux protein MacA n=1 Tax=Aeromonas hydrophila subsp. hydrophila ATCC 7966 RepID=A0KMJ2_AERHH	A0KMJ2		43 kDa		unknown	0	0	3.0061	0	0	0	0	2.0195	0	0	0	0
135	TRUE	Empty	Cysteine--tRNA ligase n=1 Tax=Aeromonas hydrophila subsp. hydrophila ATCC 7966 RepID=A0KLW3_AERHH	A0KLW3		51 kDa		unknown	0	0	0	0	2.0363	0	0	0	0	0	0	0
136	TRUE	Empty	Peptidase, M13 family n=1 Tax=Aeromonas hydrophila subsp. hydrophila ATCC 7966 RepID=A0KHJ6_AERHH	A0KHJ6		76 kDa		unknown	1.0906	0	2.2546	0	0	0	0	0	0	0	0	0
137	TRUE	Empty	DNA polymerase III subunit beta n=1 Tax=Aeromonas hydrophila subsp. hydrophila ATCC 7966 RepID=A0KEE7_AERHH	A0KEE7		41 kDa		unknown	0	0	0	3.7178	0	0	0	0	0	0	0	1.9095
138	TRUE	Empty	2',3'-cyclic-nucleotide 2'-phosphodiesterase n=1 Tax=Aeromonas hydrophila subsp. hydrophila ATCC 7966 RepID=A0KFR6_AERHH	A0KFR6		73 kDa		unknown	0	2.0972	0	0	0	1.9321	0	0	0	1.701	1.8985	0
139	TRUE	Empty	Pyruvate-flavodoxin oxidoreductase n=1 Tax=Aeromonas hydrophila subsp. hydrophila ATCC 7966 RepID=A0KN14_AERHH	A0KN14		129 kDa		unknown	1.0906	0	0	0.92945	2.0363	0.96604	0	0	0	0	0	0
140	TRUE	Empty	GGDEF family protein n=1 Tax=Aeromonas hydrophila subsp. hydrophila ATCC 7966 RepID=A0KG58_AERHH	A0KG58		37 kDa		unknown	0	0	0	0	2.0363	0	0	0	0.97371	0	0	0
141	TRUE	Empty	3-deoxy-D-manno-octulosonate 8-phosphate phosphatase n=1 Tax=Aeromonas hydrophila subsp. hydrophila ATCC 7966 RepID=A0KQ15_AERHH	A0KQ15		20 kDa		unknown	0	0	2.2546	0	0	0	0	0	0	0	0.94923	0
142	TRUE	Empty	Zinc protease n=1 Tax=Aeromonas hydrophila subsp. hydrophila ATCC 7966 RepID=A0KFD3_AERHH	A0KFD3		31 kDa		unknown	0	2.0972	0	0	0	0	0	2.0195	0	1.701	0	0
143	TRUE	Empty	PrkA serine kinase n=1 Tax=Aeromonas hydrophila subsp. hydrophila ATCC 7966 RepID=A0KL04_AERHH	A0KL04		74 kDa		unknown	0	0	0	0.92945	2.0363	0	0	0	1.9474	0	0	0
144	TRUE	Empty	Long-chain-fatty-acid--CoA ligase n=1 Tax=Aeromonas hydrophila subsp. hydrophila ATCC 7966 RepID=A0KKC7_AERHH	A0KKC7		62 kDa		unknown	0	0	0	0	2.0363	0	0	0	0	0	0	0
145	TRUE	Empty	Chemotaxis protein n=1 Tax=Aeromonas hydrophila subsp. hydrophila ATCC 7966 RepID=A0KFC9_AERHH	A0KFC9		51 kDa		unknown	0	0	0	0	2.0363	0	0	0	0	0	0	0
146	TRUE	Empty	ATP-dependent Clp protease, ATP-binding subunit ClpA n=1 Tax=Aeromonas hydrophila subsp. hydrophila ATCC 7966 RepID=A0KJD7_AERHH	A0KJD7		83 kDa		unknown	3.2717	0	0	0	0	0	0	0	0	0	0	0
147	TRUE	Empty	Oxidoreductase molybdopterin binding domain, putative n=1 Tax=Aeromonas hydrophila subsp. hydrophila ATCC 7966 RepID=A0KK22_AERHH	A0KK22		18 kDa		unknown	1.0906	0	0	0	1.0182	0.96604	0	0	0.97371	1.701	0	0
148	TRUE	Empty	Regulatory components of sensory transduction system n=1 Tax=Aeromonas hydrophila subsp. hydrophila ATCC 7966 RepID=A0KFC5_AERHH	A0KFC5		45 kDa		unknown	0	1.0486	0	0	2.0363	0	0	1.0098	0	0.85052	0.94923	0
149	TRUE	Empty	LppC superfamily n=1 Tax=Aeromonas hydrophila subsp. hydrophila ATCC 7966 RepID=A0KPY3_AERHH	A0KPY3		73 kDa		unknown	0	0	0.75153	1.8589	0	0	0	0	0	0.85052	1.8985	0
150	TRUE	Empty	[NiFe] hydrogenase maturation protein HypF n=1 Tax=Aeromonas hydrophila subsp. hydrophila ATCC 7966 RepID=A0KL72_AERHH	A0KL72		88 kDa		unknown	3.2717	0	0	0	1.0182	0	1.0692	0	0	0.85052	0	0
151	TRUE	Empty	Periplasmic deoxyribonuclease n=1 Tax=Aeromonas hydrophila RepID=DRNF_AERHY	Q44064		27 kDa		unknown	0	1.0486	0	0	0	0	0	0	0.97371	1.701	1.8985	0
152	TRUE	Empty	TPR repeats containing protein n=1 Tax=Aeromonas hydrophila subsp. hydrophila ATCC 7966 RepID=A0KN61_AERHH	A0KN61		23 kDa		unknown	0	0	0.75153	0	0	0	2.1383	0	0	0	0	0
153	TRUE	Empty	Arsenate reductase n=1 Tax=Aeromonas hydrophila subsp. hydrophila ATCC 7966 RepID=A0KIB6_AERHH	A0KIB6		28 kDa		unknown	2.1811	0	0	0	0	0	0	0	0	0	1.8985	0
154	TRUE	Empty	Fatty oxidation complex, alpha subunit FadJ n=1 Tax=Aeromonas hydrophila subsp. hydrophila ATCC 7966 RepID=A0KK77_AERHH	A0KK77		77 kDa		unknown	0	0	0	0	0	1.9321	0	0	0	0	0	0
155	TRUE	Empty	HflK protein n=1 Tax=Aeromonas hydrophila subsp. hydrophila ATCC 7966 RepID=A0KGS3_AERHH	A0KGS3		43 kDa		unknown	0	0	3.0061	0	0	0	0	0	0	0	0	0
156	TRUE	Empty	FlhG n=1 Tax=Aeromonas hydrophila RepID=Q2N2M1_AERHY	Q2N2M1		32 kDa		unknown	2.1811	0	0	0	1.0182	0	1.0692	1.0098	0	0	0	0
157	TRUE	Empty	Ferredoxin-type protein NapF n=1 Tax=Aeromonas hydrophila subsp. hydrophila ATCC 7966 RepID=A0KIL9_AERHH	A0KIL9		18 kDa		unknown	0	1.0486	0	0	1.0182	0	0	2.0195	0	0	0	0
158	TRUE	Empty	Membrane protease subunits n=1 Tax=Aeromonas hydrophila subsp. hydrophila ATCC 7966 RepID=A0KP38_AERHH	A0KP38		34 kDa		unknown	2.1811	0	0	0	1.0182	0	0	0	0.97371	0	0	0
159	TRUE	Empty	ComF family protein n=1 Tax=Aeromonas hydrophila subsp. hydrophila ATCC 7966 RepID=A0KF10_AERHH	A0KF10		28 kDa		unknown	2.1811	0	0	0	0	0	0	0	0	1.701	0	0
160	TRUE	Empty	Periplasmic nitrate reductase n=1 Tax=Aeromonas hydrophila subsp. hydrophila ATCC 7966 RepID=NAPA_AERHH	A0KIM1 (+1)		93 kDa		unknown	0	0	2.2546	0	0	0	0	0	0	0	0.94923	0
161	TRUE	Empty	General secretion pathway protein D n=1 Tax=Aeromonas hydrophila subsp. hydrophila ATCC 7966 RepID=A0KFS6_AERHH	A0KFS6		72 kDa		unknown	0	0	2.2546	0	0	0	1.0692	0	0	0	0	0
162	TRUE	Empty	Soluble lytic murein transglycosylase n=1 Tax=Aeromonas hydrophila subsp. hydrophila ATCC 7966 RepID=A0KIJ5_AERHH	A0KIJ5		74 kDa		unknown	2.1811	0	0	0	0	0	0	0	0	0	0	0
163	TRUE	Empty	Transcriptional regulator, AraC family protein n=1 Tax=Aeromonas hydrophila subsp. hydrophila ATCC 7966 RepID=A0KLP7_AERHH	A0KLP7		51 kDa		unknown	2.1811	0	0	0	0	0	0	0	0	0	0	0
164	TRUE	Empty	Ferrichrome-iron receptor n=1 Tax=Aeromonas hydrophila subsp. hydrophila ATCC 7966 RepID=A0KJN3_AERHH	A0KJN3		79 kDa		unknown	0	0	0	1.8589	0	0	0	0	0.97371	0	0.94923	0
165	TRUE	Empty	Penicillin-binding protein n=1 Tax=Aeromonas hydrophila subsp. hydrophila ATCC 7966 RepID=A0KN99_AERHH	A0KN99		43 kDa		unknown	0	0	0.75153	0	0	0	3.2075	1.0098	0	0	0	0
166	TRUE	Empty	Lipopolysaccharide heptosyltransferase n=1 Tax=Aeromonas hydrophila subsp. hydrophila ATCC 7966 RepID=A0KEC6_AERHH	A0KEC6		40 kDa		unknown	0	0	0	0	2.0363	0	0	0	1.9474	0	0	0
167	TRUE	Empty	Type IV secretion-like conjugative relaxase TraI n=1 Tax=Aeromonas hydrophila RepID=C6GA16_AERHY	C6GA16		109 kDa		unknown	1.0906	0	0	0	0	0	0	0	0	1.701	0	0
168	TRUE	Empty	Hydrogenase expression/formation protein n=1 Tax=Aeromonas hydrophila subsp. hydrophila ATCC 7966 RepID=A0KL84_AERHH	A0KL84		19 kDa		unknown	0	0	1.5031	0	0	0	0	1.0098	0	0	0	0
169	TRUE	Empty	Putative outer-membrane heme receptor n=1 Tax=Aeromonas hydrophila subsp. hydrophila ATCC 7966 RepID=A0KGW8_AERHH	A0KGW8		77 kDa		unknown	0	0	0.75153	0	0	0	0	2.0195	0	0	0	0
170	TRUE	Empty	Quinolinate synthase A n=1 Tax=Aeromonas hydrophila subsp. hydrophila ATCC 7966 RepID=A0KP89_AERHH	A0KP89		38 kDa		unknown	0	2.0972	0	0	0	0	0	0	0	0	0	0
171	TRUE	Empty	4Fe-4S binding domain protein n=1 Tax=Aeromonas hydrophila subsp. hydrophila ATCC 7966 RepID=A0KLW8_AERHH	A0KLW8		24 kDa	TRUE	unknown	0	0	0	0	0	0	0	0	0	1.701	0	0
172	TRUE	Empty	ATPase, AAA family n=1 Tax=Aeromonas hydrophila subsp. hydrophila ATCC 7966 RepID=A0KJE7_AERHH	A0KJE7		50 kDa		unknown	0	0	0	0	0	0	0	0	1.9474	0	0	0
173	TRUE	Empty	ManC n=1 Tax=Aeromonas hydrophila RepID=B3FN86_AERHY	B3FN86		54 kDa	TRUE	unknown	2.1811	0	0	0	0	0	0	0	0	0	0	0
174	TRUE	Empty	Putative tetratricopeptide repeat family protein n=1 Tax=Aeromonas hydrophila subsp. hydrophila ATCC 7966 RepID=A0KKJ3_AERHH	A0KKJ3		29 kDa		unknown	0	0	0	0	0	0	0	0	0.97371	0.85052	1.8985	0
175	TRUE	Empty	Methylmalonate-semialdehyde dehydrogenase n=1 Tax=Aeromonas hydrophila subsp. hydrophila ATCC 7966 RepID=A0KK08_AERHH	A0KK08		54 kDa		unknown	0	0	0	0	1.0182	0	0	0	0	1.701	0	0
176	TRUE	Empty	Protein syd n=1 Tax=Aeromonas hydrophila subsp. hydrophila ATCC 7966 RepID=SYDP_AERHH	A0KHE8		21 kDa		unknown	0	0	0	0	2.0363	0	0	0	0	0.85052	0	0
177	TRUE	Empty	ATP synthase gamma chain n=1 Tax=Aeromonas hydrophila subsp. hydrophila ATCC 7966 RepID=ATPG_AERHH	A0KQX9		32 kDa		unknown	0	0	0	2.7884	0	0	0	0	0	0	0	0
178	TRUE	Empty	Chemotaxis response regulator protein-glutamate methylesterase n=1 Tax=Aeromonas hydrophila RepID=Q2N2L6_AERHY	Q2N2L6		40 kDa		unknown	2.1811	0	0	0	0	0	0	0	0	0	0	0
179	TRUE	Empty	Sulfurtransferase n=1 Tax=Aeromonas hydrophila subsp. hydrophila ATCC 7966 RepID=A0KNV2_AERHH	A0KNV2		48 kDa		unknown	0	0	0	0	0	0	2.1383	0	0	0	0	0
180	TRUE	Empty	Msha biogenesis protein mshh n=1 Tax=Aeromonas hydrophila subsp. hydrophila ATCC 7966 RepID=A0KF90_AERHH	A0KF90		74 kDa		unknown	0	0	0	0	2.0363	0	0	0	0	0	0	0
181	TRUE	Empty	Lipoprotein, ComL family n=1 Tax=Aeromonas hydrophila subsp. hydrophila ATCC 7966 RepID=A0KQE8_AERHH	A0KQE8		35 kDa		unknown	0	0	2.2546	0	0	0	0	0	0	0	0	0
182	TRUE	Empty	Siroheme synthase 1 n=1 Tax=Aeromonas hydrophila subsp. hydrophila ATCC 7966 RepID=CYSG1_AERHH	A0KLD7		50 kDa		unknown	0	0	0	0	0	0	0	0	1.9474	0	0	0
END OF FILE

## Sheet: Biofilm Samples Scaffold File
1159-1492373185-B1 B2 B3 BF 041517 (1), Samples report created on 05/08/2018
Experiment: 1159-1492373185-B1 B2 B3 BF 041517 (1)
	Peak List Generator: unknown
		Version: unknown
		Charge States Calculated: unknown
		Deisotoped: unknown
		Textual Annotation: unknown
	Database Set: 1 Database
		Database Name: the mjdb_aeromonas_pridgeon-201402 database
			Version: unknown
			Taxonomy: All Entries
			Number of Proteins: 4027
		Does database contain common contaminants?: unknown
	Search Engine Set: 1 Search Engine
		Search Engine: Sequest
			Version: 27, rev. 12
			Samples: All Samples
			Fragment Tolerance: 0.00 Da (Monoisotopic)
			Parent Tolerance: 0.017 Da (Monoisotopic) (jm_20170410_Newton_B2_1), 0.018 Da (Monoisotopic) (jm_20170410_Newton_BF3_2), 0.019 Da (Monoisotopic) (jm_20170410_Newton_B2_3, jm_20170410_Newton_B2_4), 0.025 Da (Monoisotopic) (jm_20170410_Newton_B3_1, jm_20170410_Newton_B3_4, jm_20170410_Newton_BF3_3), 0.025 Da (Monoisotopic) (jm_20170410_Newton_B3_2), 0.027 Da (Monoisotopic) (jm_20170410_Newton_B1_2,…
			Fixed Modifications: +1000002 on X (X)
			Variable Modifications: +16 on M (Oxidation), +57 on C (Carbamidomethyl)
			Database: the mjdb_aeromonas_pridgeon-201402 database (unknown version, 4027 entries)
			Digestion Enzyme: Trypsin
			Max Missed Cleavages: 5
			Probability Model:
				jm_20170410_Newton_B1_1: Peptide Prophet with Delta Mass Correction (No decoys found) [all charge states]
				jm_20170410_Newton_B1_2: Peptide Prophet with Delta Mass Correction (No decoys found) [all charge states]
				jm_20170410_Newton_B1_3: Peptide Prophet with Delta Mass Correction (No decoys found) [all charge states]
				jm_20170410_Newton_B1_4: Peptide Prophet with Delta Mass Correction (No decoys found) [all charge states]
				jm_20170410_Newton_B2_1: Peptide Prophet with Delta Mass Correction (No decoys found) [all charge states]
				jm_20170410_Newton_B2_2: Peptide Prophet with Delta Mass Correction (No decoys found) [all charge states]
				jm_20170410_Newton_B2_3: Peptide Prophet with Delta Mass Correction (No decoys found) [all charge states]
				jm_20170410_Newton_B2_4: Peptide Prophet with Delta Mass Correction (No decoys found) [all charge states]
				jm_20170410_Newton_B3_1: Peptide Prophet with Delta Mass Correction (No decoys found) [all charge states]
				jm_20170410_Newton_B3_2: Peptide Prophet with Delta Mass Correction (No decoys found) [all charge states]
				jm_20170410_Newton_B3_3: Peptide Prophet with Delta Mass Correction (No decoys found) [all charge states]
				jm_20170410_Newton_B3_4: Peptide Prophet with Delta Mass Correction (No decoys found) [all charge states]
				jm_20170410_Newton_BF3_1: Peptide Prophet with Delta Mass Correction (No decoys found) [all charge states]
				jm_20170410_Newton_BF3_2: Peptide Prophet with Delta Mass Correction (No decoys found) [all charge states]
				jm_20170410_Newton_BF3_3: Peptide Prophet with Delta Mass Correction (No decoys found) [all charge states]
	Scaffold: Version: Scaffold_4.8.4
		Modification Metadata Set: 1541 modifications
			Source: C:\Program Files\Scaffold 4\parameters\unimod.xml
			Comment:
		Protein Grouping Strategy: Experiment-wide grouping with binary peptide-protein weights
		Peptide Thresholds: 80.0% minimum
		Protein Thresholds: 99.0% minimum and 2 peptides minimum
		Peptide FDR: 2.8% (Prophet)
		Protein FDR: 0.2% (Prophet)
		GO Annotation Source(s):
		Alternate ID Source(s): FASTA:UniRef/NREF (UniProt)
											Quantitative Value (Normalized Total Spectra)	Quantitative Value (Normalized Total Spectra)	Quantitative Value (Normalized Total Spectra)	Quantitative Value (Normalized Total Spectra)	Quantitative Value (Normalized Total Spectra)	Quantitative Value (Normalized Total Spectra)	Quantitative Value (Normalized Total Spectra)	Quantitative Value (Normalized Total Spectra)	Quantitative Value (Normalized Total Spectra)	Quantitative Value (Normalized Total Spectra)	Quantitative Value (Normalized Total Spectra)	Quantitative Value (Normalized Total Spectra)	Quantitative Value (Normalized Total Spectra)	Quantitative Value (Normalized Total Spectra)	Quantitative Value (Normalized Total Spectra)
1159-1492373185-B1 B2 B3 BF 041517 (1)											B1_1	B1_2	B1_3	B1_4	B2_1	B2_2	B2_3	B2_4	B3_1	B3_2	B3_3	B3_4	BF_1	BF_2	BF_3
											B1_1	B1_2	B1_3	B1_4	B2_1	B2_2	B2_3	B2_4	B3_1	B3_2	B3_3	B3_4	BF_1	BF_2	BF_3
#	Visible?	Starred?	Identified Proteins (248)	Accession Number	Alternate ID	Molecular Weight	Protein Grouping Ambiguity	Quantitative Variance	Quantitative Variance	Taxonomy	jm_20170410_Newton_B1_1	jm_20170410_Newton_B1_2	jm_20170410_Newton_B1_3	jm_20170410_Newton_B1_4	jm_20170410_Newton_B2_1	jm_20170410_Newton_B2_2	jm_20170410_Newton_B2_3	jm_20170410_Newton_B2_4	jm_20170410_Newton_B3_1	jm_20170410_Newton_B3_2	jm_20170410_Newton_B3_3	jm_20170410_Newton_B3_4	jm_20170410_Newton_BF3_1	jm_20170410_Newton_BF3_2	jm_20170410_Newton_BF3_3
1	TRUE	Empty	Chitin binding protein n=1 Tax=Aeromonas hydrophila subsp. hydrophila ATCC 7966 RepID=A0KFW7_AERHH	A0KFW7		54 kDa		0.58		unknown	102.8	90.008	54.415	44.613	187.31	151.97	95.467	50.633	156.46	107.01	61.761	44.304	36.884	41.149	37.392
2	TRUE	Orange	Oligopeptide ABC transporter, periplasmic oligopeptide-binding protein n=1 Tax=Aeromonas hydrophila subsp. hydrophila ATCC 7966 RepID=A0KLH1_AERHH	A0KLH1		60 kDa		0.71		unknown	5.2717	31.707	32.473	8.0304	13.672	20.881	29.143	24.8	14.98	42.805	32.45	23.075	88.795	70.868	61.541
3	TRUE	Orange	Peptide ABC transporter, periplasmic peptide-binding protein n=1 Tax=Aeromonas hydrophila subsp. hydrophila ATCC 7966 RepID=A0KNG2_AERHH	A0KNG2		57 kDa		0.58		unknown	26.358	18.411	12.287	8.9227	32.814	18.561	11.054	16.533	51.598	46.818	31.404	19.383	47.129	61.724	54.53
4	TRUE	Orange	Major adhesin Aha1 n=1 Tax=Aeromonas hydrophila RepID=Q2MLU5_AERHY	Q2MLU5		39 kDa	TRUE	0.53		unknown	34.266	33.753	22.819	21.414	27.345	18.561	15.074	33.067	26.631	16.052	13.608	19.383	57.375	54.104	64.657
5	TRUE	Orange	Maltoporin n=1 Tax=Aeromonas hydrophila subsp. hydrophila ATCC 7966 RepID=LAMB_AERHH	A0KHF6		48 kDa	TRUE	0.48		unknown	38.22	22.502	23.697	29.445	17.774	17.401	16.079	21.7	19.973	20.065	15.702	18.46	49.862	51.055	49.077
6	TRUE	Empty	Elastase n=1 Tax=Aeromonas hydrophila subsp. hydrophila ATCC 7966 RepID=A0KGK2_AERHH	A0KGK2		63 kDa	TRUE	0.62		unknown	21.087	45.004	27.207	8.0304	36.915	53.364	46.226	14.467	18.309	34.779	48.152	11.076	10.929	11.43	7.7901
7	TRUE	Empty	Basic endochitinase n=1 Tax=Aeromonas hydrophila subsp. hydrophila ATCC 7966 RepID=A0KGX5_AERHH	A0KGX5		75 kDa	TRUE	0.59		unknown	19.769	29.662	16.675	21.414	34.181	27.842	17.084	20.667	34.954	44.143	34.544	29.536	1.3661	1.524	1.558
8	TRUE	Orange	TonB-dependent copper receptor n=1 Tax=Aeromonas hydrophila subsp. hydrophila ATCC 7966 RepID=A0KFK1_AERHH	A0KFK1		73 kDa		0.82		unknown	19.769	15.342	14.043	10.707	2.7345	8.1205	5.0246	6.2	4.9934	5.3506	6.2807	6.461	32.103	35.815	31.939
9	TRUE	Empty	Chitinase A n=1 Tax=Aeromonas hydrophila subsp. hydrophila ATCC 7966 RepID=A0KGX3_AERHH	A0KGX3		93 kDa	TRUE	0.6		unknown	15.815	29.662	22.819	11.599	19.141	37.122	22.108	6.2	24.967	41.467	20.936	17.537	3.4152	6.8582	5.453
10	TRUE	Empty	Transaldolase n=1 Tax=Aeromonas hydrophila subsp. hydrophila ATCC 7966 RepID=A0KMY9_AERHH	A0KMY9		35 kDa		1.1		unknown	0	50.118	24.574	7.1381	0	53.364	31.152	16.533	1.6645	30.766	39.778	11.076	0	0	0
11	TRUE	Orange	Lipase n=1 Tax=Aeromonas hydrophila RepID=F1SW08_AERHY	F1SW08		83 kDa	TRUE	1.1		unknown	0	6.1369	12.287	10.707	0	0	7.0344	11.367	0	2.6753	19.889	20.306	35.518	40.387	47.519
12	TRUE	Empty	Hemolysin ahh1 n=1 Tax=Aeromonas hydrophila subsp. hydrophila ATCC 7966 RepID=HLY1_AERHH	P55870		69 kDa		0.59		unknown	17.133	12.274	16.675	29.445	12.305	9.2806	10.049	23.767	1.6645	1.3377	7.3275	17.537	6.1473	14.478	14.801
13	TRUE	Orange	Long-chain fatty acid transport protein n=1 Tax=Aeromonas hydrophila subsp. hydrophila ATCC 7966 RepID=A0KK68_AERHH	A0KK68		47 kDa	TRUE	0.7		unknown	5.2717	9.2053	10.532	14.276	6.8362	6.9605	9.0443	9.3	1.6645	0	10.468	16.614	30.054	19.051	23.37
14	TRUE	Empty	Nuclease n=1 Tax=Aeromonas hydrophila subsp. hydrophila ATCC 7966 RepID=A0KKA3_AERHH	A0KKA3		114 kDa		1.3		unknown	0	0	35.106	21.414	0	0	34.167	32.033	1.6645	1.3377	29.31	30.459	0	0	0
15	TRUE	Empty	N-succinylarginine dihydrolase n=1 Tax=Aeromonas hydrophila subsp. hydrophila ATCC 7966 RepID=ASTB_AERHH	A0KMV4		49 kDa		0.98		unknown	0	20.456	21.941	11.599	0	33.642	32.157	13.433	0	30.766	23.029	11.999	0	0	0
16	TRUE	Empty	Putative metalloprotease n=1 Tax=Aeromonas hydrophila subsp. hydrophila ATCC 7966 RepID=A0KGX4_AERHH	A0KGX4		85 kDa	TRUE	0.91		unknown	21.087	14.319	5.2659	5.3536	23.243	9.2806	11.054	5.1667	38.283	13.377	10.468	11.999	0	0	0
17	TRUE	Empty	Bacterial leucyl aminopeptidase n=1 Tax=Aeromonas hydrophila subsp. hydrophila ATCC 7966 RepID=A0KMQ2_AERHH	A0KMQ2		55 kDa		0.84		unknown	13.179	18.411	8.7766	3.5691	32.814	25.522	15.074	6.2	24.967	25.416	7.3275	8.307	0	0	0
18	TRUE	Empty	FlaB n=1 Tax=Aeromonas hydrophila RepID=C5E7P8_AERHY	C5E7P8		31 kDa	FALSE	0.68		unknown	19.769	9.2053	11.41	8.0304	23.243	12.761	7.0344	0	19.973	6.6883	6.2807	4.615	3.4152	6.8582	7.011
19	TRUE	Empty	Pyridoxine 5'-phosphate synthase n=1 Tax=Aeromonas hydrophila subsp. hydrophila ATCC 7966 RepID=A0KGF5_AERHH	A0KGF5		26 kDa		1.6		unknown	1.3179	2.0456	0	34.798	0	5.8004	2.0098	34.1	1.6645	5.3506	2.0936	33.228	1.3661	0.76202	0.77901
20	TRUE	Empty	Putative pullulanase n=1 Tax=Aeromonas hydrophila subsp. hydrophila ATCC 7966 RepID=A0KGL6_AERHH	A0KGL6		16 kDa		0.38		unknown	14.497	6.1369	7.8989	4.4613	10.938	5.8004	6.0295	9.3	9.9867	4.013	6.2807	4.615	9.5625	7.6202	11.685
21	TRUE	Empty	5'-nucleotidase/2',3'-cyclic phosphodiesterase n=1 Tax=Aeromonas hydrophila subsp. hydrophila ATCC 7966 RepID=A0KH04_AERHH	A0KH04		66 kDa		0.95		unknown	0	11.251	4.3883	5.3536	2.7345	15.081	6.0295	9.3	6.6578	41.467	11.515	8.307	8.8795	9.9063	9.3481
22	TRUE	Empty	DeCa-heme c-type cytochrome n=1 Tax=Aeromonas hydrophila subsp. hydrophila ATCC 7966 RepID=A0KLX1_AERHH	A0KLX1		80 kDa		1.2		unknown	0	2.0456	19.308	8.9227	0	1.1601	21.103	6.2	0	0	19.889	9.23	3.4152	3.8101	3.116
23	TRUE	Empty	Collagenase family n=1 Tax=Aeromonas hydrophila subsp. hydrophila ATCC 7966 RepID=A0KFM4_AERHH	A0KFM4		103 kDa		0.68		unknown	1.3179	14.319	9.6542	7.1381	10.938	11.601	12.059	7.2333	9.9867	10.701	17.795	8.307	0	0	0
24	TRUE	Empty	Superoxide dismutase n=3 Tax=Aeromonas hydrophila RepID=Q93FE7_AERHY	Q93FE7		22 kDa		1		unknown	0	19.434	16.675	8.9227	0	12.761	25.123	15.5	0	13.377	14.655	0.923	0	0	0
25	TRUE	Empty	Arginine ABC transporter, periplasmic arginine-binding protein ArtI n=1 Tax=Aeromonas hydrophila subsp. hydrophila ATCC 7966 RepID=A0KG13_AERHH	A0KG13		27 kDa		1.5		unknown	43.491	3.0684	2.633	2.6768	43.751	5.8004	4.0197	1.0333	51.598	12.039	5.2339	1.846	0.68304	0	0
26	TRUE	Orange	Protein TolB n=1 Tax=Aeromonas hydrophila subsp. hydrophila ATCC 7966 RepID=TOLB_AERHH	A0KP93		48 kDa		0.91		unknown	13.179	12.274	10.532	5.3536	0	0	1.0049	2.0667	1.6645	1.3377	2.0936	4.615	14.344	12.954	15.58
27	TRUE	Empty	Extracellular protease n=2 Tax=Aeromonas hydrophila RepID=A0KLS0_AERHH	A0KLS0 (+1)		37 kDa		0.99		unknown	14.497	7.1597	4.3883	3.5691	27.345	2.3202	9.0443	3.1	28.296	6.6883	7.3275	4.615	1.3661	3.0481	5.453
28	TRUE	Orange	Vitamin B12 transporter BtuB n=1 Tax=Aeromonas hydrophila subsp. hydrophila ATCC 7966 RepID=A0KEE6_AERHH	A0KEE6		67 kDa		1.1		unknown	18.451	10.228	3.5106	8.9227	0	0	3.0148	3.1	0	1.3377	0	1.846	21.857	12.192	14.801
29	TRUE	Orange	Agglutination protein n=1 Tax=Aeromonas hydrophila subsp. hydrophila ATCC 7966 RepID=A0KLQ6_AERHH	A0KLQ6		49 kDa		1.3		unknown	13.179	4.0913	5.2659	7.1381	0	0	0	0	1.6645	0	0	1.846	21.857	23.623	18.696
30	TRUE	Empty	Leu/Ile/Val-binding protein n=1 Tax=Aeromonas hydrophila subsp. hydrophila ATCC 7966 RepID=A0KEI5_AERHH	A0KEI5		38 kDa		1.1		unknown	0	10.228	16.675	3.5691	0	26.682	15.074	7.2333	0	24.078	12.561	5.538	1.3661	0	0.77901
31	TRUE	Empty	Outer membrane protein n=1 Tax=Aeromonas hydrophila subsp. hydrophila ATCC 7966 RepID=A0KHC0_AERHH	A0KHC0		32 kDa		0.43		unknown	14.497	10.228	8.7766	5.3536	5.4689	1.1601	5.0246	11.367	4.9934	8.026	5.2339	6.461	10.929	8.3822	9.3481
32	TRUE	Empty	Ribose-5-phosphate isomerase A n=1 Tax=Aeromonas hydrophila subsp. hydrophila ATCC 7966 RepID=RPIA_AERHH	A0KLT5		23 kDa		0.94		unknown	0	8.1825	16.675	9.8149	0	20.881	17.084	9.3	0	13.377	17.795	10.153	0	0	0
33	TRUE	Orange	C-terminal processing peptidase n=1 Tax=Aeromonas hydrophila subsp. hydrophila ATCC 7966 RepID=A0KKL3_AERHH	A0KKL3		75 kDa		1.3		unknown	22.405	6.1369	5.2659	4.4613	0	0	0	3.1	0	0	0	0	12.978	12.192	16.359
34	TRUE	Empty	Ribulose-phosphate 3-epimerase n=1 Tax=Aeromonas hydrophila subsp. hydrophila ATCC 7966 RepID=A0KN25_AERHH	A0KN25		29 kDa		1.5		unknown	0	0	8.7766	21.414	0	0	7.0344	17.567	0	0	5.2339	24.921	0	0	0
35	TRUE	Empty	Aminopeptidase Y n=1 Tax=Aeromonas hydrophila subsp. hydrophila ATCC 7966 RepID=A0KNV6_AERHH	A0KNV6		38 kDa		1		unknown	1.3179	0	9.6542	8.0304	0	4.6403	14.069	18.6	0	4.013	17.795	16.614	1.3661	0.76202	3.116
36	TRUE	Empty	Urocanate hydratase n=1 Tax=Aeromonas hydrophila subsp. hydrophila ATCC 7966 RepID=A0KF86_AERHH	A0KF86		62 kDa		1.5		unknown	0	0	7.0213	22.307	0	0	7.0344	26.867	0	0	6.2807	21.229	0	0	0.77901
37	TRUE	Empty	Chitodextrinase n=1 Tax=Aeromonas hydrophila subsp. hydrophila ATCC 7966 RepID=A0KNS8_AERHH	A0KNS8		107 kDa		0.95		unknown	1.3179	10.228	13.165	3.5691	1.3672	4.6403	11.054	1.0333	0	14.714	13.608	10.153	0	3.0481	0
38	TRUE	Orange	Maltose operon periplasmic protein n=1 Tax=Aeromonas hydrophila subsp. hydrophila ATCC 7966 RepID=A0KHF7_AERHH	A0KHF7		35 kDa		1.1		unknown	7.9075	6.1369	7.8989	2.6768	1.3672	0	0	0	3.3289	0	0	2.769	16.393	14.478	13.243
39	TRUE	Empty	Aerolysin n=1 Tax=Aeromonas hydrophila RepID=F5A8C5_AERHY	F5A8C5		55 kDa	TRUE	0.79		unknown	1.3179	5.1141	2.633	10.707	2.7345	8.1205	8.0393	11.367	0	8.026	5.2339	6.461	1.3661	1.524	0
40	TRUE	Orange	Outer membrane protein n=1 Tax=Aeromonas hydrophila RepID=F2X2X2_AERHY	F2X2X2		39 kDa		1.4		unknown	3.9538	0	6.1436	3.5691	0	1.1601	2.0098	0	0	0	0	0	14.344	15.24	15.58
41	TRUE	Empty	Pullulanase n=1 Tax=Aeromonas hydrophila subsp. hydrophila ATCC 7966 RepID=A0KFY5_AERHH	A0KFY5		146 kDa		1.1		unknown	0	0	12.287	8.0304	4.1017	1.1601	12.059	11.367	3.3289	0	9.4211	8.307	0	0	0
42	TRUE	Empty	Outer membrane protein P5 n=1 Tax=Aeromonas hydrophila subsp. hydrophila ATCC 7966 RepID=A0KPP0_AERHH	A0KPP0		38 kDa	TRUE	0.57		unknown	7.9075	3.0684	3.5106	6.2459	4.1017	4.6403	2.0098	2.0667	1.6645	1.3377	2.0936	0.923	6.1473	5.3342	6.232
43	TRUE	Empty	Chain A, Structural Genomics n=1 Tax=Aeromonas hydrophila subsp. hydrophila ATCC 7966 RepID=A0KGX8_AERHH	A0KGX8		22 kDa		1.3		unknown	0	2.0456	7.8989	6.2459	0	0	5.0246	10.333	0	1.3377	13.608	11.076	0	0	0
44	TRUE	Empty	Dihydrodipicolinate synthase n=1 Tax=Aeromonas hydrophila subsp. hydrophila ATCC 7966 RepID=A0KPP8_AERHH	A0KPP8		31 kDa		1.1		unknown	0	3.0684	9.6542	5.3536	0	11.601	15.074	5.1667	0	4.013	10.468	2.769	0	0.76202	0
45	TRUE	Empty	Outer-membrane protein A n=1 Tax=Aeromonas hydrophila subsp. hydrophila ATCC 7966 RepID=A0KQS2_AERHH	A0KQS2		39 kDa		1.3		unknown	2.6358	2.0456	4.3883	7.1381	0	0	0	1.0333	0	0	2.0936	1.846	10.246	15.24	7.011
46	TRUE	Orange	Outer membrane protein, OMP85 family n=1 Tax=Aeromonas hydrophila subsp. hydrophila ATCC 7966 RepID=A0KHH1_AERHH	A0KHH1		90 kDa		1.3		unknown	2.6358	5.1141	7.0213	0	0	0	0	0	1.6645	0	2.0936	0	6.8304	12.192	10.127
47	TRUE	Empty	Riboflavin biosynthesis protein RibA n=1 Tax=Aeromonas hydrophila subsp. hydrophila ATCC 7966 RepID=A0KNG9_AERHH	A0KNG9		40 kDa		1.3		unknown	0	0	14.043	8.0304	0	0	11.054	17.567	0	0	8.3743	8.307	0.68304	0	0
48	TRUE	Empty	Regulator of ribonuclease activity A n=1 Tax=Aeromonas hydrophila subsp. hydrophila ATCC 7966 RepID=A0KMM7_AERHH	A0KMM7		17 kDa		1.9		unknown	0	0	0	16.061	0	0	2.0098	19.633	0	0	2.0936	17.537	0	0	0
49	TRUE	Orange	Lipoprotein NlpI n=1 Tax=Aeromonas hydrophila subsp. hydrophila ATCC 7966 RepID=A0KJ25_AERHH	A0KJ25		34 kDa		1.3		unknown	7.9075	4.0913	0	4.4613	1.3672	0	0	0	0	0	0	0	10.246	5.3342	9.3481
50	TRUE	Empty	Proline iminopeptidase n=1 Tax=Aeromonas hydrophila subsp. hydrophila ATCC 7966 RepID=A0KNU8_AERHH	A0KNU8		48 kDa		1.7		unknown	0	2.0456	0	16.953	2.7345	0	2.0098	7.2333	3.3289	0	0	7.384	0	0	0
51	TRUE	Orange	LppC superfamily n=1 Tax=Aeromonas hydrophila subsp. hydrophila ATCC 7966 RepID=A0KPY3_AERHH	A0KPY3		73 kDa		1.4		unknown	9.2255	2.0456	6.1436	3.5691	0	0	0	0	0	0	0	0	15.71	9.9063	8.5691
52	TRUE	Orange	Outer membrane protein A n=2 Tax=Aeromonas hydrophila RepID=G8IFA1_AERHY	G8IFA1 (+1)		36 kDa	TRUE	0.97		unknown	5.2717	5.1141	7.0213	8.9227	5.4689	0	2.0098	0	0	2.6753	0	0	12.978	9.9063	12.464
53	TRUE	Empty	Major outer membrane protein OmpAII n=1 Tax=Aeromonas hydrophila subsp. hydrophila ATCC 7966 RepID=A0KHS0_AERHH	A0KHS0		35 kDa	TRUE	0.79		unknown	6.5896	2.0456	5.2659	3.5691	5.4689	2.3202	3.0148	8.2667	0	0	1.0468	0	5.4643	6.0962	1.558
54	TRUE	Empty	DNA gyrase inhibitor n=1 Tax=Aeromonas hydrophila subsp. hydrophila ATCC 7966 RepID=A0KQ75_AERHH	A0KQ75		32 kDa		0.92		unknown	0	4.0913	4.3883	2.6768	0	9.2806	4.0197	4.1333	3.3289	8.026	5.2339	2.769	0	0	0
55	TRUE	Empty	6,7-dimethyl-8-ribityllumazine synthase n=1 Tax=Aeromonas hydrophila subsp. hydrophila ATCC 7966 RepID=A0KNG7_AERHH	A0KNG7		21 kDa		2.1		unknown	0	0	0	24.091	0	0	1.0049	10.333	0	0	0	16.614	0	0	0.77901
56	TRUE	Orange	Maltose-binding periplasmic protein n=1 Tax=Aeromonas hydrophila subsp. hydrophila ATCC 7966 RepID=A0KIV2_AERHH	A0KIV2		42 kDa		1.3		unknown	5.2717	4.0913	0.87766	0	0	1.1601	1.0049	0	0	0	0	1.846	10.929	6.0962	6.232
57	TRUE	Empty	Peptide deformylase 1 n=1 Tax=Aeromonas hydrophila subsp. hydrophila ATCC 7966 RepID=A0KEX0_AERHH	A0KEX0		19 kDa		2.4		unknown	0	0	0	3.5691	0	0	0	2.0667	0	0	0	7.384	0	0	0
58	TRUE	Orange	Outer membrane protein n=1 Tax=Aeromonas hydrophila subsp. hydrophila ATCC 7966 RepID=A0KNS1_AERHH	A0KNS1		92 kDa		1.1		unknown	5.2717	4.0913	2.633	1.7845	0	1.1601	0	1.0333	0	0	0	0	6.8304	6.8582	5.453
59	TRUE	Empty	2,3-bisphosphoglycerate-independent phosphoglycerate mutase n=1 Tax=Aeromonas hydrophila subsp. hydrophila ATCC 7966 RepID=A0KF05_AERHH	A0KF05		62 kDa		1.4		unknown	0	1.0228	6.1436	5.3536	0	0	8.0393	2.0667	0	0	11.515	5.538	0	0	0
60	TRUE	Orange	TonB-dependent siderophore receptor n=1 Tax=Aeromonas hydrophila subsp. hydrophila ATCC 7966 RepID=A0KJP9_AERHH	A0KJP9		72 kDa		2		unknown	0	0	0	0.89227	0	0	0	0	0	0	0	0	5.4643	6.0962	4.674
61	TRUE	Empty	Thermostable carboxypeptidase 1 n=1 Tax=Aeromonas hydrophila subsp. hydrophila ATCC 7966 RepID=A0KH40_AERHH	A0KH40		59 kDa		1.4		unknown	0	0	7.8989	3.5691	0	0	9.0443	6.2	0	0	7.3275	4.615	0	0	0
62	TRUE	Orange	ABC-type sugar transport system, periplasmic component n=1 Tax=Aeromonas hydrophila subsp. hydrophila ATCC 7966 RepID=A0KQ34_AERHH	A0KQ34		53 kDa		1.5		unknown	0	0	7.8989	1.7845	0	0	8.0393	11.367	0	0	7.3275	4.615	0	0	0
63	TRUE	Empty	Glucose-6-phosphate isomerase n=1 Tax=Aeromonas hydrophila subsp. hydrophila ATCC 7966 RepID=G6PI_AERHH	A0KEM2		61 kDa		1.1		unknown	2.6358	4.0913	0	1.7845	0	3.4802	4.0197	0	3.3289	1.3377	0	0.923	0	0	0
64	TRUE	Empty	Glyoxalase/dioxygenase superfamily protein n=1 Tax=Aeromonas hydrophila subsp. hydrophila ATCC 7966 RepID=A0KIT1_AERHH	A0KIT1		13 kDa		1.4		unknown	0	0	5.2659	8.9227	0	0	9.0443	6.2	0	0	5.2339	3.692	0	0	0
65	TRUE	Empty	L-allo-threonine aldolase n=1 Tax=Aeromonas hydrophila subsp. hydrophila ATCC 7966 RepID=A0KJ79_AERHH	A0KJ79		36 kDa		2		unknown	0	0	0	8.0304	0	0	1.0049	8.2667	0	0	0	6.461	0	0	0
66	TRUE	Empty	UDP-4-amino-4-deoxy-L-arabinose--oxoglutarate aminotransferase n=1 Tax=Aeromonas hydrophila subsp. hydrophila ATCC 7966 RepID=ARNB_AERHH	A0KGY8		41 kDa		2.1		unknown	0	0	0	10.707	1.3672	0	1.0049	7.2333	0	0	0	2.769	0	0	0
67	TRUE	Orange	Maltoporin n=2 Tax=Aeromonas hydrophila RepID=LAMB_AERHY	Q8KKH0		48 kDa	TRUE	0.68		unknown	10.543	11.251	7.8989	0	5.4689	5.8004	8.0393	10.333	6.6578	10.701	0	0	18.442	12.192	17.138
68	TRUE	Empty	DNA topoisomerase n=1 Tax=Aeromonas hydrophila subsp. hydrophila ATCC 7966 RepID=A0KMV3_AERHH	A0KMV3		97 kDa		1.1		unknown	0	1.0228	2.633	0.89227	1.3672	2.3202	0	2.0667	0	1.3377	1.0468	0	0	0	0
69	TRUE	Orange	Arginine and ornithine binding protein n=1 Tax=Aeromonas hydrophila subsp. hydrophila ATCC 7966 RepID=A0KIX0_AERHH	A0KIX0		29 kDa		1.2		unknown	1.3179	0	0	0	0	0	0	0	4.9934	1.3377	4.1872	4.615	2.7321	3.0481	1.558
70	TRUE	Orange	NlpB/DapX lipoprotein n=1 Tax=Aeromonas hydrophila subsp. hydrophila ATCC 7966 RepID=A0KGP4_AERHH	A0KGP4		42 kDa		1.8		unknown	1.3179	4.0913	0	0	0	1.1601	0	0	0	0	0	0	7.5134	6.8582	0.77901
71	TRUE	Empty	ToxR-regulated lipoprotein n=1 Tax=Aeromonas hydrophila RepID=Q0ZKB0_AERHY	Q0ZKB0		85 kDa	TRUE	1		unknown	18.451	12.274	5.2659	6.2459	15.04	9.2806	6.0295	0	34.954	14.714	6.2807	11.076	0	0	0
72	TRUE	Empty	DNA-directed RNA polymerase subunit beta' n=1 Tax=Aeromonas hydrophila subsp. hydrophila ATCC 7966 RepID=RPOC_AERHH	A0KQA4		158 kDa		0.85		unknown	1.3179	3.0684	0.87766	0	2.7345	2.3202	1.0049	0	1.6645	1.3377	2.0936	0	0.68304	0	0.77901
73	TRUE	Empty	Surface antigen family protein n=1 Tax=Aeromonas hydrophila subsp. hydrophila ATCC 7966 RepID=A0KFR7_AERHH	A0KFR7		16 kDa		0.79		unknown	2.6358	2.0456	1.7553	1.7845	0	2.3202	3.0148	0	0	0	1.0468	1.846	3.4152	4.5721	1.558
74	TRUE	Empty	Carbonic anhydrase, family 3 n=1 Tax=Aeromonas hydrophila subsp. hydrophila ATCC 7966 RepID=A0KER5_AERHH	A0KER5		19 kDa		1.1		unknown	0	2.0456	1.7553	1.7845	6.8362	0	0	0	4.9934	1.3377	0	1.846	0.68304	2.2861	2.337
75	TRUE	Empty	Cyclic diguanylate phosphodiesterase (EAL) domain protein n=1 Tax=Aeromonas hydrophila subsp. hydrophila ATCC 7966 RepID=A0KK18_AERHH	A0KK18		62 kDa		1.2		unknown	5.2717	1.0228	0.87766	0	4.1017	1.1601	1.0049	0	4.9934	1.3377	0	0.923	2.0491	0	0
76	TRUE	Empty	Thiol:disulfide interchange protein DsbA n=1 Tax=Aeromonas hydrophila subsp. hydrophila ATCC 7966 RepID=A0KQT8_AERHH	A0KQT8		23 kDa		1.5		unknown	9.2255	0	0.87766	0	1.3672	0	0	3.1	6.6578	0	1.0468	3.692	0.68304	0	0.77901
77	TRUE	Orange	Peptidase, M13 family n=1 Tax=Aeromonas hydrophila subsp. hydrophila ATCC 7966 RepID=A0KHJ6_AERHH	A0KHJ6		76 kDa		1.2		unknown	1.3179	1.0228	0	0	0	2.3202	0	0	3.3289	0	1.0468	0	4.0982	4.5721	1.558
78	TRUE	Orange	Outer membrane protein n=1 Tax=Aeromonas hydrophila subsp. hydrophila ATCC 7966 RepID=A0KLX3_AERHH	A0KLX3		75 kDa		1.3		unknown	2.6358	0	0.87766	0	2.7345	0	1.0049	0	0	0	0	0	3.4152	3.0481	2.337
79	TRUE	Empty	Diaminopimelate epimerase n=1 Tax=Aeromonas hydrophila subsp. hydrophila ATCC 7966 RepID=DAPF_AERHH	A0KFI1		30 kDa		1.7		unknown	7.9075	2.0456	0	0	9.5706	0	0	0	4.9934	2.6753	1.0468	0	0	0	0
80	TRUE	Empty	Basic endochitinase n=1 Tax=Aeromonas hydrophila RepID=Q0ZKA9_AERHY	Q0ZKA9		69 kDa	TRUE	0.62		unknown	13.179	19.434	12.287	13.384	23.243	23.202	10.049	17.567	21.638	26.753	24.076	14.768	0	0	0
81	TRUE	Empty	Extracellular alkaline serine protease n=1 Tax=Aeromonas hydrophila subsp. hydrophila ATCC 7966 RepID=A0KNV1_AERHH	A0KNV1		40 kDa		0.76		unknown	2.6358	4.0913	1.7553	1.7845	2.7345	1.1601	1.0049	2.0667	4.9934	2.6753	5.2339	3.692	0	0	0
82	TRUE	Empty	Protease LasA n=1 Tax=Aeromonas hydrophila subsp. hydrophila ATCC 7966 RepID=A0KHU5_AERHH	A0KHU5		42 kDa		0.9		unknown	1.3179	3.0684	1.7553	0	1.3672	3.4802	2.0098	2.0667	6.6578	6.6883	2.0936	1.846	0	0.76202	0.77901
83	TRUE	Empty	4-hydroxy-2-oxoglutarate aldolase n=1 Tax=Aeromonas hydrophila subsp. hydrophila ATCC 7966 RepID=A0KQ05_AERHH	A0KQ05		26 kDa		1.3		unknown	1.3179	0	3.5106	4.4613	0	1.1601	4.0197	3.1	0	0	0	4.615	0	0	0
84	TRUE	Empty	Molybdenum cofactor biosynthesis protein B n=1 Tax=Aeromonas hydrophila subsp. hydrophila ATCC 7966 RepID=A0KIM6_AERHH	A0KIM6		18 kDa		1.5		unknown	0	0	4.3883	7.1381	0	0	1.0049	6.2	0	0	2.0936	4.615	0	0	0
85	TRUE	Orange	PQQ enzyme repeat domain protein n=1 Tax=Aeromonas hydrophila subsp. hydrophila ATCC 7966 RepID=A0KJ47_AERHH	A0KJ47		42 kDa		1.3		unknown	0	3.0684	1.7553	1.7845	0	0	1.0049	0	0	0	0	0	2.0491	3.8101	1.558
86	TRUE	Orange	TPR domain protein n=1 Tax=Aeromonas hydrophila subsp. hydrophila ATCC 7966 RepID=A0KP91_AERHH	A0KP91		29 kDa	TRUE	2.1		unknown	0	0	0	0	0	0	0	0	0	0	0	0	4.0982	4.5721	5.453
87	TRUE	Empty	Flagellar hook protein FlgE n=1 Tax=Aeromonas hydrophila subsp. hydrophila ATCC 7966 RepID=A0KM42_AERHH	A0KM42		47 kDa		1.6		unknown	2.6358	0	2.633	10.707	0	0	1.0049	2.0667	3.3289	1.3377	0	0	0	0	3.116
88	TRUE	Empty	Ornithine carbamoyltransferase n=1 Tax=Aeromonas hydrophila subsp. hydrophila ATCC 7966 RepID=OTC_AERHH	A0KQG4		38 kDa		1.9		unknown	0	2.0456	0	1.7845	0	0	2.0098	3.1	0	0	0	7.384	0	0	0
89	TRUE	Empty	Triosephosphate isomerase 1 n=1 Tax=Aeromonas hydrophila subsp. hydrophila ATCC 7966 RepID=A0KKV4_AERHH	A0KKV4		26 kDa		1.6		unknown	5.2717	8.1825	0	0	4.1017	5.8004	2.0098	0	0	0	0	0	0	0	0
90	TRUE	Orange	Serine peptidase DegQ n=1 Tax=Aeromonas hydrophila subsp. hydrophila ATCC 7966 RepID=A0KPZ6_AERHH	A0KPZ6		48 kDa		2		unknown	0	0	0	0	0	0	0	0	0	1.3377	0	0	6.8304	3.8101	6.232
91	TRUE	Empty	Phosphoribosylformylglycinamidine synthase n=1 Tax=Aeromonas hydrophila subsp. hydrophila ATCC 7966 RepID=A0KJ51_AERHH	A0KJ51		148 kDa		1.4		unknown	3.9538	1.0228	1.7553	0	2.7345	0	0	0	1.6645	0	1.0468	0	0	0.76202	0
92	TRUE	Empty	Penicillin-binding protein 2 n=1 Tax=Aeromonas hydrophila subsp. hydrophila ATCC 7966 RepID=A0KN94_AERHH	A0KN94		71 kDa		1.1		unknown	1.3179	0	0.87766	0.89227	0	0	0	1.0333	0	0	0	1.846	2.0491	1.524	1.558
93	TRUE	Empty	Prolyl endopeptidase n=1 Tax=Aeromonas hydrophila subsp. hydrophila ATCC 7966 RepID=A0KGB9_AERHH	A0KGB9		79 kDa	TRUE	1.2		unknown	0	1.0228	1.7553	4.4613	0	1.1601	2.0098	2.0667	0	0	1.0468	0	0.68304	0	1.558
94	TRUE	Orange	Structural toxin protein RtxA n=1 Tax=Aeromonas hydrophila subsp. hydrophila ATCC 7966 RepID=A0KHZ7_AERHH	A0KHZ7		497 kDa		1.5		unknown	0	1.0228	0	0	1.3672	0	0	0	0	0	1.0468	0	1.3661	1.524	0
95	TRUE	Empty	Succinyl-CoA synthetase, alpha subunit n=1 Tax=Aeromonas hydrophila subsp. hydrophila ATCC 7966 RepID=A0KNC4_AERHH	A0KNC4		50 kDa		1.9		unknown	0	0	0	0	0	1.1601	3.0148	0	0	0	7.3275	1.846	1.3661	0	0.77901
96	TRUE	Empty	ATP-dependent helicase HrpA n=1 Tax=Aeromonas hydrophila subsp. hydrophila ATCC 7966 RepID=A0KKE0_AERHH	A0KKE0		148 kDa		1.1		unknown	1.3179	1.0228	0	0	2.7345	0	1.0049	2.0667	3.3289	1.3377	2.0936	0	0	0	0
97	TRUE	Empty	Poly(A) polymerase n=1 Tax=Aeromonas hydrophila subsp. hydrophila ATCC 7966 RepID=A0KP05_AERHH	A0KP05		57 kDa		1.5		unknown	0	0	1.7553	0	0	2.3202	0	2.0667	1.6645	0	0	0.923	0	0	0
98	TRUE	Orange	Lipoprotein, ComL family n=1 Tax=Aeromonas hydrophila subsp. hydrophila ATCC 7966 RepID=A0KQE8_AERHH	A0KQE8		35 kDa		1.5		unknown	2.6358	1.0228	2.633	0	0	0	0	0	0	0	0	0	3.4152	5.3342	4.674
99	TRUE	Orange	Extracellular lipase n=1 Tax=Aeromonas hydrophila RepID=A5A359_AERHY	A5A359		83 kDa	TRUE	2		unknown	0	0	0	0	0	0	7.0344	0	0	0	0	0	43.031	45.721	48.298
100	TRUE	Empty	Flagellar biosynthesis protein FlhF n=1 Tax=Aeromonas hydrophila subsp. hydrophila ATCC 7966 RepID=A0KI18_AERHH	A0KI18		52 kDa		1.5		unknown	2.6358	1.0228	0.87766	0	0	1.1601	2.0098	1.0333	0	0	0	0	0	0	0
101	TRUE	Empty	Phospholipase C n=1 Tax=Aeromonas hydrophila RepID=O87652_AERHY	O87652		65 kDa		1.5		unknown	2.6358	1.0228	0.87766	0	0	1.1601	0	0	1.6645	0	0	0.923	0	0	0
102	TRUE	Orange	Peptidylprolyl cis-trans isomerase SurA n=1 Tax=Aeromonas hydrophila subsp. hydrophila ATCC 7966 RepID=A0KGU0_AERHH	A0KGU0		48 kDa		1.9		unknown	1.3179	1.0228	0.87766	0	0	1.1601	0	0	0	0	0	0	0	3.0481	6.232
103	TRUE	Empty	Putative PmbA-related protein n=1 Tax=Aeromonas hydrophila subsp. hydrophila ATCC 7966 RepID=A0KNB7_AERHH	A0KNB7		48 kDa	TRUE	2.5		unknown	0	0	0.87766	4.4613	0	0	0	0	0	0	0	1.846	0	0	0
104	FALSE	Empty	DNA polymerase III subunit beta n=1 Tax=Aeromonas hydrophila subsp. hydrophila ATCC 7966 RepID=A0KEE7_AERHH	A0KEE7		41 kDa		2.2		unknown	0	0	0	4.4613	0	0	0	9.3	0	0	0	4.615	0	0	0
105	TRUE	Empty	Bacterioferritin n=1 Tax=Aeromonas hydrophila subsp. hydrophila ATCC 7966 RepID=A0KPS5_AERHH	A0KPS5		18 kDa		2.1		unknown	0	0	0	7.1381	0	0	0	7.2333	0	0	0	8.307	0	0	0
106	TRUE	Empty	DNA polymerase III, alpha subunit n=1 Tax=Aeromonas hydrophila subsp. hydrophila ATCC 7966 RepID=A0KHH8_AERHH	A0KHH8		130 kDa		1.4		unknown	0	1.0228	0	0	0	0	1.0049	2.0667	1.6645	0	2.0936	0	0	0	0.77901
107	TRUE	Empty	Phosphoenolpyruvate-protein phosphotransferase n=1 Tax=Aeromonas hydrophila subsp. hydrophila ATCC 7966 RepID=A0KG30_AERHH	A0KG30		85 kDa		1.6		unknown	2.6358	0	0	0	0	1.1601	0	0	1.6645	0	0	0	0	0.76202	1.558
108	TRUE	Empty	Putative beta-glucosidase n=1 Tax=Aeromonas hydrophila RepID=A7M7B3_AERHY	A7M7B3		65 kDa		1.5		unknown	2.6358	1.0228	0	0	1.3672	0	0	0	3.3289	2.6753	0	0.923	0	0	0
109	TRUE	Empty	Pyridine nucleotide-disulphide oxidoreductase domain protein n=1 Tax=Aeromonas hydrophila subsp. hydrophila ATCC 7966 RepID=A0KK93_AERHH	A0KK93		115 kDa		1.6		unknown	0	0	0.87766	0	0	1.1601	1.0049	0	0	1.3377	3.1404	0	0	0	0.77901
110	TRUE	Empty	Signal recognition particle protein n=1 Tax=Aeromonas hydrophila subsp. hydrophila ATCC 7966 RepID=A0KG22_AERHH	A0KG22		50 kDa		2.2		unknown	1.3179	0	0	0	0	1.1601	1.0049	0	0	4.013	0	0	0	0	0
111	TRUE	Orange	Conserved domain protein n=1 Tax=Aeromonas hydrophila subsp. hydrophila ATCC 7966 RepID=A0KNV0_AERHH	A0KNV0		9 kDa		1.4		unknown	0	4.0913	1.7553	1.7845	0	0	0	0	0	0	0	0	2.0491	3.8101	2.337
112	TRUE	Orange	Membrane lipoprotein n=1 Tax=Aeromonas hydrophila subsp. hydrophila ATCC 7966 RepID=A0KET1_AERHH	A0KET1		39 kDa		2.2		unknown	0	0	0	0	0	0	0	0	0	0	0	0	2.7321	5.3342	4.674
113	TRUE	Empty	DNA topoisomerase n=1 Tax=Aeromonas hydrophila RepID=C6GA14_AERHY	C6GA14		81 kDa		1.5		unknown	2.6358	0	0	0	2.7345	0	0	1.0333	1.6645	0	1.0468	0	0.68304	0	0
114	TRUE	Empty	Bifunctional PutA protein: proline dehydrogenase/delta-1-pyrroline-5-carboxylate dehydrogenase n=1 Tax=Aeromonas hydrophila subsp. hydrophila ATCC 7966 RepID=A0KGC8_AERHH	A0KGC8		114 kDa		1.2		unknown	1.3179	3.0684	0.87766	0	1.3672	2.3202	0	0	1.6645	2.6753	0	0	0	0.76202	0
115	TRUE	Orange	2-aminoethylphosphonate--pyruvate transaminase n=1 Tax=Aeromonas hydrophila subsp. hydrophila ATCC 7966 RepID=PHNW_AERHH	A0KJL8		41 kDa		1.5		unknown	3.9538	1.0228	0	0	0	0	0	0	0	0	0	1.846	0.68304	2.2861	2.337
116	TRUE	Empty	Transcription-repair coupling factor n=1 Tax=Aeromonas hydrophila subsp. hydrophila ATCC 7966 RepID=A0KJT3_AERHH	A0KJT3		129 kDa		1.7		unknown	3.9538	1.0228	0	0	4.1017	0	1.0049	0	0	2.6753	0	0	0	0	0
117	TRUE	Orange	Ecotin n=1 Tax=Aeromonas hydrophila subsp. hydrophila ATCC 7966 RepID=A0KIU3_AERHH	A0KIU3		22 kDa		1.6		unknown	0	2.0456	0	0	0	0	0	0	0	1.3377	0	0	1.3661	3.8101	3.116
118	TRUE	Empty	Glyoxalase family protein n=1 Tax=Aeromonas hydrophila subsp. hydrophila ATCC 7966 RepID=A0KP48_AERHH	A0KP48		15 kDa		1.8		unknown	0	0	0	5.3536	0	0	1.0049	4.1333	0	0	2.0936	8.307	0	0	0
119	TRUE	Empty	Putative deoxyribonuclease YcfH n=1 Tax=Aeromonas hydrophila subsp. hydrophila ATCC 7966 RepID=A0KKI1_AERHH	A0KKI1		29 kDa		1		unknown	0	2.0456	2.633	1.7845	0	2.3202	3.0148	0	0	2.6753	2.0936	0.923	0	0	0
120	TRUE	Empty	Aerotaxis receptor Aer n=1 Tax=Aeromonas hydrophila subsp. hydrophila ATCC 7966 RepID=A0KMV0_AERHH	A0KMV0		57 kDa	TRUE	1.3		unknown	2.6358	0	0	0	2.7345	1.1601	0	1.0333	3.3289	0	1.0468	0	0.68304	0	0.77901
121	TRUE	Empty	Lactoylglutathione lyase n=1 Tax=Aeromonas hydrophila subsp. hydrophila ATCC 7966 RepID=A0KHP2_AERHH	A0KHP2		18 kDa		1.4		unknown	0	0	5.2659	1.7845	0	0	2.0098	4.1333	0	0	5.2339	2.769	0	0	0
122	TRUE	Empty	Putative reductase AHA_2629 n=1 Tax=Aeromonas hydrophila subsp. hydrophila ATCC 7966 RepID=A0KLI7_AERHH	A0KLI7		43 kDa		2.2		unknown	0	1.0228	0	0	5.4689	0	0	0	1.6645	0	1.0468	0	0	0	0.77901
123	TRUE	Empty	Alanine racemase 2 n=1 Tax=Aeromonas hydrophila subsp. hydrophila ATCC 7966 RepID=A0KL98_AERHH	A0KL98		40 kDa		1.8		unknown	0	0	1.7553	0	0	0	0	4.1333	0	2.6753	0	2.769	0	0	0
124	TRUE	Orange	Secreted protein n=1 Tax=Aeromonas hydrophila subsp. hydrophila ATCC 7966 RepID=A0KPY6_AERHH	A0KPY6		22 kDa		1.7		unknown	3.9538	0	0	0	0	0	0	0	0	0	0	0	4.7813	3.0481	4.674
125	TRUE	Empty	Protein-export protein secB n=1 Tax=Aeromonas hydrophila subsp. hydrophila ATCC 7966 RepID=SECB_AERHH	A0KF07		17 kDa		2		unknown	0	0	0.87766	6.2459	0	0	0	3.1	0	0	0	5.538	0	0	0
126	TRUE	Empty	Small protease n=1 Tax=Aeromonas hydrophila subsp. hydrophila ATCC 7966 RepID=A0KIP2_AERHH	A0KIP2		20 kDa		1.1		unknown	3.9538	4.0913	0.87766	0	2.7345	2.3202	1.0049	0	4.9934	1.3377	2.0936	0	0	0	0
127	TRUE	Empty	Putative sulfatase n=1 Tax=Aeromonas hydrophila subsp. hydrophila ATCC 7966 RepID=A0KLM8_AERHH	A0KLM8		62 kDa		1.3		unknown	0	1.0228	0.87766	0	2.7345	1.1601	0	0	0	1.3377	0	0.923	0.68304	0	0
128	TRUE	Empty	Uroporphyrinogen decarboxylase n=1 Tax=Aeromonas hydrophila subsp. hydrophila ATCC 7966 RepID=A0KGD0_AERHH	A0KGD0		44 kDa		1.4		unknown	0	0	1.7553	4.4613	0	0	2.0098	4.1333	0	0	2.0936	1.846	0	0	0
129	FALSE	Empty	Catalase n=1 Tax=Aeromonas hydrophila subsp. hydrophila ATCC 7966 RepID=A0KQ77_AERHH	A0KQ77		54 kDa		1.9		unknown	0	0	0	2.6768	0	0	0	6.2	0	1.3377	0	1.846	0	1.524	0
130	TRUE	Empty	Succinate dehydrogenase, flavoprotein subunit n=1 Tax=Aeromonas hydrophila subsp. hydrophila ATCC 7966 RepID=A0KJK5_AERHH	A0KJK5		64 kDa		1.2		unknown	1.3179	0	0.87766	0	0	1.1601	0	1.0333	1.6645	2.6753	1.0468	0	0.68304	0	0
131	TRUE	Empty	Type I secretion target ggxgxdxxx repeat (2 copies) domain protein n=1 Tax=Aeromonas hydrophila subsp. hydrophila ATCC 7966 RepID=A0KL26_AERHH	A0KL26		367 kDa		1.1		unknown	0	0	1.7553	0	1.3672	2.3202	3.0148	0	1.6645	0	2.0936	1.846	0.68304	0	0
132	TRUE	Empty	Superoxide dismutase n=1 Tax=Aeromonas hydrophila subsp. hydrophila ATCC 7966 RepID=A0KFM2_AERHH	A0KFM2		22 kDa		1.6		unknown	0	0	0.87766	1.7845	0	0	4.0197	3.1	0	0	1.0468	4.615	0	0	0
133	TRUE	Orange	Gamma-glutamyltranspeptidase n=1 Tax=Aeromonas hydrophila subsp. hydrophila ATCC 7966 RepID=A0KMQ0_AERHH	A0KMQ0		62 kDa		1.7		unknown	1.3179	0	4.3883	0	0	0	0	0	0	0	0	0	2.7321	1.524	4.674
134	TRUE	Orange	L-asparaginase, type II n=1 Tax=Aeromonas hydrophila subsp. hydrophila ATCC 7966 RepID=A0KPS0_AERHH	A0KPS0		38 kDa		2.2		unknown	0	0	0	0	0	0	0	0	0	0	0	0	2.7321	4.5721	6.232
135	TRUE	Empty	Endoribonuclease L-PSP n=1 Tax=Aeromonas hydrophila subsp. hydrophila ATCC 7966 RepID=A0KEK4_AERHH	A0KEK4		13 kDa		1.6		unknown	0	0	0.87766	1.7845	0	1.1601	0	1.0333	0	0	2.0936	0	0	0	0
136	TRUE	Empty	NAD-glutamate dehydrogenase n=1 Tax=Aeromonas hydrophila subsp. hydrophila ATCC 7966 RepID=A0KKL0_AERHH	A0KKL0		181 kDa		2.6		unknown	0	0	0.87766	0.89227	0	0	0	0	0	0	0	0	0	0	3.116
137	TRUE	Empty	Alanine racemase n=1 Tax=Aeromonas hydrophila subsp. hydrophila ATCC 7966 RepID=A0KLG5_AERHH	A0KLG5		45 kDa		1.5		unknown	0	0	0	0.89227	5.4689	3.4802	1.0049	0	3.3289	4.013	0	0	0	0	0
138	TRUE	Empty	Probable phosphatase AHA_1344 n=1 Tax=Aeromonas hydrophila subsp. hydrophila ATCC 7966 RepID=Y1344_AERHH	A0KHY2		27 kDa		1.8		unknown	0	0	0	3.5691	0	0	0	4.1333	0	1.3377	0	5.538	0	0	0.77901
139	FALSE	Empty	Type IV secretion-like conjugation coupling factor TraD n=1 Tax=Aeromonas hydrophila RepID=C6GA17_AERHY	C6GA17		69 kDa		2.2		unknown	0	0	1.7553	0	0	0	0	0	0	2.6753	1.0468	0	0	0	0
140	FALSE	Empty	Virulence sensor protein BvgS, putative n=1 Tax=Aeromonas hydrophila subsp. hydrophila ATCC 7966 RepID=A0KGQ5_AERHH	A0KGQ5		159 kDa		2.5		unknown	0	0	0	0	1.3672	0	0	0	3.3289	0	0	0	0	0.76202	0
141	TRUE	Orange	Cytosol non-specific dipeptidase n=1 Tax=Aeromonas hydrophila subsp. hydrophila ATCC 7966 RepID=A0KFK8_AERHH	A0KFK8		59 kDa		2.4		unknown	0	0	0	0	0	0	0	0	0	0	0	0	4.0982	3.0481	0.77901
142	TRUE	Empty	FlaA n=1 Tax=Aeromonas hydrophila RepID=C5E7P7_AERHY	C5E7P7		32 kDa	FALSE	1		unknown	10.543	9.2053	0	8.0304	13.672	9.2806	7.0344	3.1	21.638	6.6883	4.1872	0	0	0	0
143	TRUE	Empty	Type IV secretion-like conjugative transfer system mating pair stabilization protein TraN n=1 Tax=Aeromonas hydrophila RepID=C6GA38_AERHY	C6GA38		98 kDa		1.6		unknown	2.6358	0	0	0.89227	1.3672	0	0	0	0	0	0	0	0.68304	0.76202	0.77901
144	TRUE	Orange	Sucrose porin n=1 Tax=Aeromonas hydrophila subsp. hydrophila ATCC 7966 RepID=A0KMI4_AERHH	A0KMI4		54 kDa		1.4		unknown	2.6358	2.0456	1.7553	0	0	0	0	0	0	0	0	0	1.3661	3.0481	1.558
145	TRUE	Empty	Putative deoxyribonuclease n=1 Tax=Aeromonas hydrophila subsp. hydrophila ATCC 7966 RepID=A0KPE6_AERHH	A0KPE6		29 kDa		1.5		unknown	0	0	3.5106	0.89227	0	0	3.0148	1.0333	0	0	0	3.692	0	1.524	0
146	TRUE	Orange	Putative outermembrane porin n=1 Tax=Aeromonas hydrophila subsp. hydrophila ATCC 7966 RepID=A0KH45_AERHH	A0KH45		53 kDa		1.5		unknown	2.6358	1.0228	0	0.89227	0	0	0	0	0	0	0	0	3.4152	3.0481	2.337
147	TRUE	Empty	Peptidase B n=1 Tax=Aeromonas hydrophila subsp. hydrophila ATCC 7966 RepID=A0KJ39_AERHH	A0KJ39		46 kDa	TRUE	2		unknown	0	0	0	3.5691	0	0	1.0049	1.0333	0	0	0	4.615	0.68304	0	0
148	FALSE	Empty	Virulence sensor protein BvgS n=1 Tax=Aeromonas hydrophila subsp. hydrophila ATCC 7966 RepID=A0KML2_AERHH	A0KML2		120 kDa		2.2		unknown	0	0	0	0.89227	0	0	0	0	3.3289	0	1.0468	0	0	0.76202	0
149	FALSE	Empty	Evolved beta-galactosidase alpha-subunit n=1 Tax=Aeromonas hydrophila subsp. hydrophila ATCC 7966 RepID=A0KER7_AERHH	A0KER7		117 kDa		2		unknown	2.6358	1.0228	0	0	0	0	0	0	3.3289	0	0	0.923	0	0	0
150	FALSE	Empty	Methionine synthase n=1 Tax=Aeromonas hydrophila subsp. hydrophila ATCC 7966 RepID=A0KFD9_AERHH	A0KFD9		135 kDa		1.7		unknown	0	1.0228	0	0	2.7345	0	1.0049	0	0	1.3377	0	0	0.68304	0	0
151	FALSE	Empty	Transcription termination factor Rho n=1 Tax=Aeromonas hydrophila subsp. hydrophila ATCC 7966 RepID=A0KEH1_AERHH	A0KEH1		47 kDa		2.2		unknown	0	0	0	0	4.1017	1.1601	1.0049	1.0333	0	0	0	0	0	0	0
152	TRUE	Empty	A/G-specific adenine glycosylase n=1 Tax=Aeromonas hydrophila subsp. hydrophila ATCC 7966 RepID=A0KPN4_AERHH	A0KPN4		40 kDa		1.5		unknown	2.6358	0	0	0	2.7345	1.1601	0	0	0	0	2.0936	1.846	0	0	0
153	TRUE	Empty	Phospholipase C n=1 Tax=Aeromonas hydrophila RepID=Q44055_AERHY	Q44055		72 kDa	TRUE	1.2		unknown	1.3179	2.0456	0	0	2.7345	0	0	0	0	0	2.0936	0.923	0	1.524	1.558
154	TRUE	Orange	Peptidase, M48 family n=1 Tax=Aeromonas hydrophila subsp. hydrophila ATCC 7966 RepID=A0KHP6_AERHH	A0KHP6		28 kDa		1.6		unknown	2.6358	1.0228	0	0	0	0	0	0	0	0	0	0	1.3661	3.0481	3.116
155	FALSE	Empty	Imidazolonepropionase n=1 Tax=Aeromonas hydrophila subsp. hydrophila ATCC 7966 RepID=HUTI_AERHH	A0KF84		45 kDa		2.7		unknown	0	0	0	0	4.1017	0	0	0	0	0	1.0468	0.923	0	0	0
156	FALSE	Empty	Extracellular lipase n=1 Tax=Aeromonas hydrophila RepID=LIPE_AERHY	P40600		72 kDa	TRUE	2		unknown	0	0	0	0	0	0	1.0049	0	0	2.6753	4.1872	0	0	0	1.558
157	TRUE	Empty	Topoisomerase DNA-binding C4 zinc finger domain protein n=1 Tax=Aeromonas hydrophila subsp. hydrophila ATCC 7966 RepID=A0KEX4_AERHH	A0KEX4		21 kDa		1.2		unknown	0	1.0228	0.87766	0.89227	1.3672	2.3202	0	0	0	2.6753	0	0.923	0	0.76202	0
158	TRUE	Empty	Anti-anti-sigma factor family protein n=1 Tax=Aeromonas hydrophila subsp. hydrophila ATCC 7966 RepID=A0KQ21_AERHH	A0KQ21		15 kDa		1.4		unknown	0	1.0228	0.87766	0	2.7345	1.1601	0	0	1.6645	1.3377	0	0	0	0	0
159	TRUE	Empty	Pyruvate kinase n=1 Tax=Aeromonas hydrophila subsp. hydrophila ATCC 7966 RepID=A0KMQ3_AERHH	A0KMQ3		51 kDa		1.5		unknown	0	0	0.87766	0	0	2.3202	0	0	1.6645	1.3377	0	0	0.68304	0.76202	0
160	FALSE	Empty	Serine--tRNA ligase n=1 Tax=Aeromonas hydrophila subsp. hydrophila ATCC 7966 RepID=SYS_AERHH	A0KJE8		48 kDa		1.7		unknown	0	0	0	0	1.3672	1.1601	0	0	3.3289	2.6753	0	0	1.3661	0	0
161	TRUE	Empty	DsrE/DsrF-like family n=1 Tax=Aeromonas hydrophila subsp. hydrophila ATCC 7966 RepID=A0KND6_AERHH	A0KND6		12 kDa	TRUE	1.6		unknown	0	0	0	2.6768	0	0	4.0197	4.1333	0	0	1.0468	2.769	0	0	0
162	TRUE	Empty	Molybdopterin converting factor, subunit 2 n=1 Tax=Aeromonas hydrophila subsp. hydrophila ATCC 7966 RepID=A0KIM9_AERHH	A0KIM9		18 kDa		1.9		unknown	0	1.0228	0	0	0	1.1601	0	0	0	0	0	1.846	0.68304	0	0
163	TRUE	Orange	Outer membrane lipoprotein, Slp family n=1 Tax=Aeromonas hydrophila subsp. hydrophila ATCC 7966 RepID=A0KKC5_AERHH	A0KKC5		19 kDa		2		unknown	0	0	0	0.89227	0	0	0	0	0	0	0	0	4.0982	1.524	3.895
164	FALSE	Empty	Valine--tRNA ligase n=1 Tax=Aeromonas hydrophila subsp. hydrophila ATCC 7966 RepID=A0KPF5_AERHH	A0KPF5		110 kDa		2.1		unknown	0	2.0456	0	0	1.3672	2.3202	0	0	0	0	0	0	0	0	0
165	TRUE	Empty	DNA gyrase subunit A n=2 Tax=Aeromonas hydrophila RepID=A0KKQ2_AERHH	A0KKQ2		100 kDa		2.3		unknown	0	0	0	4.4613	0	0	0	2.0667	0	0	0	1.846	0	0	0
166	TRUE	Empty	MatB protein n=1 Tax=Aeromonas hydrophila RepID=Q5YL09_AERHY	Q5YL09		19 kDa		1.4		unknown	0	2.0456	0.87766	4.4613	0	1.1601	0	2.0667	0	0	1.0468	1.846	0	0	0
167	TRUE	Empty	Acetyl-CoA carboxylase, biotin carboxyl carrier protein n=1 Tax=Aeromonas hydrophila subsp. hydrophila ATCC 7966 RepID=A0KNI4_AERHH	A0KNI4		16 kDa		1.4		unknown	0	0	0	1.7845	0	2.3202	0	3.1	0	2.6753	4.1872	0.923	0	0	0
168	FALSE	Empty	Molybdopterin guanine dinucleotide-containing S/N-oxide reductase family protein n=1 Tax=Aeromonas hydrophila subsp. hydrophila ATCC 7966 RepID=A0KQC3_AERHH	A0KQC3		91 kDa		2.1		unknown	2.6358	0	0.87766	0	0	0	1.0049	0	0	0	0	0	0	0	0.77901
169	TRUE	Empty	Type IV secretion-like conjugative transfer system protein TraC n=1 Tax=Aeromonas hydrophila RepID=C6GA32_AERHY	C6GA32		93 kDa		1.5		unknown	2.6358	0	1.7553	0	2.7345	1.1601	0	0	0	0	2.0936	0	0	0	0
170	TRUE	Empty	Ribose ABC transporter, periplasmic ribose-binding protein n=1 Tax=Aeromonas hydrophila subsp. hydrophila ATCC 7966 RepID=A0KKN4_AERHH	A0KKN4		30 kDa		1.6		unknown	0	0	1.7553	0.89227	0	0	2.0098	0	0	0	2.0936	2.769	0	0	0
171	FALSE	Empty	Cysteine desulfurase n=1 Tax=Aeromonas hydrophila subsp. hydrophila ATCC 7966 RepID=ISCS_AERHH	A0KJ32		45 kDa		1.5		unknown	0	0	1.7553	0.89227	0	0	1.0049	0	0	1.3377	0	0.923	0	0	0
172	TRUE	Empty	FlgFL n=1 Tax=Aeromonas hydrophila RepID=Q2LKA5_AERHY	Q2LKA5		26 kDa		2.1		unknown	0	0	0.87766	0	4.1017	2.3202	1.0049	0	0	0	0	0	0	0	0
173	FALSE	Empty	NADH-quinone oxidoreductase subunit I n=1 Tax=Aeromonas hydrophila subsp. hydrophila ATCC 7966 RepID=NUOI_AERHH	A0KJ60		20 kDa		1.8		unknown	1.3179	1.0228	0	0	0	0	2.0098	0	0	1.3377	0	0	0	0	0
174	TRUE	Empty	Cytochrome c-552 n=1 Tax=Aeromonas hydrophila subsp. hydrophila ATCC 7966 RepID=A0KL27_AERHH	A0KL27		54 kDa		1.6		unknown	0	1.0228	1.7553	0	1.3672	0	0	0	0	2.6753	0	0	0	1.524	0
175	FALSE	Empty	Polyribonucleotide nucleotidyltransferase n=1 Tax=Aeromonas hydrophila subsp. hydrophila ATCC 7966 RepID=PNP_AERHH	A0KND9		76 kDa		2.8		unknown	0	0	1.7553	0	0	0	0	0	0	0	0	3.692	0	0	0
176	FALSE	Empty	SEC-C motif domain protein n=1 Tax=Aeromonas hydrophila subsp. hydrophila ATCC 7966 RepID=A0KL22_AERHH	A0KL22		22 kDa	TRUE	2.8		unknown	1.3179	0	0	0	0	0	0	0	0	2.6753	0	0	0	0	0
177	TRUE	Empty	Succinyl-diaminopimelate desuccinylase n=1 Tax=Aeromonas hydrophila subsp. hydrophila ATCC 7966 RepID=DAPE_AERHH	A0KIB5		40 kDa		2.1		unknown	0	0	0	2.6768	0	0	0	3.1	0	0	0	4.615	0	0	0
178	TRUE	Orange	Peptidase, M16B family n=1 Tax=Aeromonas hydrophila subsp. hydrophila ATCC 7966 RepID=A0KG76_AERHH	A0KG76		103 kDa		1.8		unknown	0	0	0	0	0	1.1601	0	0	0	0	0	0.923	1.3661	0	1.558
179	TRUE	Orange	Azurin n=1 Tax=Aeromonas hydrophila subsp. hydrophila ATCC 7966 RepID=A0KMF6_AERHH	A0KMF6		15 kDa		1.7		unknown	2.6358	0	0	0	0	0	0	0	1.6645	0	0	0.923	0	0.76202	2.337
180	TRUE	Orange	Malate dehydrogenase n=1 Tax=Aeromonas hydrophila subsp. dhakensis RepID=E5F4K3_AERHY	E5F4K3		32 kDa		1.6		unknown	0	0	0	1.7845	0	0	0	0	0	0	0	1.846	1.3661	3.0481	1.558
181	FALSE	Empty	PAS, putative n=1 Tax=Aeromonas hydrophila subsp. hydrophila ATCC 7966 RepID=A0KKP2_AERHH	A0KKP2		146 kDa		2.7		unknown	0	1.0228	1.7553	0	0	0	0	0	0	0	0	0	0	0	0
182	FALSE	Empty	Lipid A biosynthesis (KDO)2-(Lauroyl)-lipid IVA acyltransferase n=1 Tax=Aeromonas hydrophila subsp. hydrophila ATCC 7966 RepID=A0KK30_AERHH	A0KK30		38 kDa		2.9		unknown	2.6358	0	0	0	0	0	0	0	0	0	1.0468	0	0	0	0
183	FALSE	Empty	Putative transporter AmrB n=1 Tax=Aeromonas hydrophila subsp. hydrophila ATCC 7966 RepID=A0KHV9_AERHH	A0KHV9		111 kDa		2.1		unknown	0	0	0.87766	0.89227	0	0	1.0049	0	0	0	0	2.769	0	0	0
184	FALSE	Empty	ATP-dependent DNA helicase RecQ n=1 Tax=Aeromonas hydrophila subsp. hydrophila ATCC 7966 RepID=A0KQK2_AERHH	A0KQK2		69 kDa		2		unknown	1.3179	0	0	0	0	1.1601	0	1.0333	3.3289	0	0	0	0	0	0
185	FALSE	Empty	Stage V sporulation protein R n=1 Tax=Aeromonas hydrophila subsp. hydrophila ATCC 7966 RepID=A0KL06_AERHH	A0KL06		59 kDa		1.6		unknown	0	0	1.7553	0	1.3672	1.1601	0	0	0	0	0	0.923	0	0.76202	0
186	FALSE	Empty	NAD-dependent malic enzyme n=1 Tax=Aeromonas hydrophila subsp. hydrophila ATCC 7966 RepID=MAO1_AERHH	A0KHR8		63 kDa		2.2		unknown	0	0	0.87766	0	4.1017	0	1.0049	0	1.6645	0	0	0	0	0	0
187	TRUE	Orange	Putative lipoprotein n=1 Tax=Aeromonas hydrophila subsp. hydrophila ATCC 7966 RepID=A0KGY0_AERHH	A0KGY0		18 kDa		1.8		unknown	0	2.0456	0	0	0	0	0	0	0	0	0	0	2.7321	1.524	2.337
188	TRUE	Empty	TyrA protein n=1 Tax=Aeromonas hydrophila subsp. hydrophila ATCC 7966 RepID=A0KG10_AERHH	A0KG10		33 kDa		1.9		unknown	0	0	0.87766	3.5691	0	0	0	2.0667	0	0	0	1.846	0	0	0
189	FALSE	Empty	O-succinylbenzoate-CoA ligase n=1 Tax=Aeromonas hydrophila subsp. hydrophila ATCC 7966 RepID=A0KFN4_AERHH	A0KFN4		51 kDa		2.7		unknown	0	0	0	0	0	0	0	0	3.3289	0	0	0	0	0.76202	0.77901
190	FALSE	Empty	Phosphoenolpyruvate synthase n=1 Tax=Aeromonas hydrophila subsp. hydrophila ATCC 7966 RepID=A0KLP8_AERHH	A0KLP8		86 kDa		2.3		unknown	2.6358	0	0	0	0	0	0	0	1.6645	0	0	0	0.68304	0	0
191	TRUE	Empty	Maltose transport system permease protein MalF n=1 Tax=Aeromonas hydrophila subsp. hydrophila ATCC 7966 RepID=A0KIV3_AERHH	A0KIV3		61 kDa		2.2		unknown	0	1.0228	0	0	2.7345	1.1601	0	0	4.9934	0	0	0	0	0	0
192	FALSE	Empty	Membrane protein insertase YidC n=1 Tax=Aeromonas hydrophila subsp. hydrophila ATCC 7966 RepID=YIDC_AERHH	A0KQZ7		62 kDa		2.6		unknown	2.6358	0	0	0	0	0	0	0	0	0	0	0	0.68304	0	0.77901
193	FALSE	Empty	PrkA serine kinase n=1 Tax=Aeromonas hydrophila subsp. hydrophila ATCC 7966 RepID=A0KL04_AERHH	A0KL04		74 kDa		2.4		unknown	1.3179	0	0	0	0	0	0	0	0	2.6753	0	0	0	0	0.77901
194	FALSE	Empty	3-octaprenyl-4-hydroxybenzoate decarboxylase UbiX n=1 Tax=Aeromonas hydrophila subsp. hydrophila ATCC 7966 RepID=A0KP17_AERHH	A0KP17		22 kDa		3		unknown	2.6358	0	0.87766	0	0	0	0	0	0	0	0	0	0	0	0
195	FALSE	Empty	Sensory kinase in two-component regulatory system wtih KdpE n=1 Tax=Aeromonas hydrophila subsp. hydrophila ATCC 7966 RepID=A0KED2_AERHH	A0KED2		94 kDa		1.5		unknown	0	1.0228	1.7553	0	1.3672	1.1601	1.0049	0	0	0	0	0	0	0	0
196	FALSE	Empty	Glucose-1-phosphate adenylyltransferase 3 n=1 Tax=Aeromonas hydrophila subsp. hydrophila ATCC 7966 RepID=A0KPQ0_AERHH	A0KPQ0		45 kDa		1.6		unknown	1.3179	0	0	0	0	0	0	2.0667	0	0	0	0	0.68304	1.524	0.77901
197	FALSE	Empty	Chemotaxis response regulator protein-glutamate methylesterase 1 n=1 Tax=Aeromonas hydrophila subsp. hydrophila ATCC 7966 RepID=A0KH22_AERHH	A0KH22		38 kDa		2.3		unknown	0	2.0456	0	0	0	0	0	0	0	0	0	0	0	0.76202	2.337
198	FALSE	Empty	Putrescine ABC transporter, periplasmic putrescine-binding protein n=1 Tax=Aeromonas hydrophila subsp. hydrophila ATCC 7966 RepID=A0KQL0_AERHH	A0KQL0		40 kDa		2.2		unknown	0	0	0	0	0	1.1601	0	0	0	0	0	0	0.68304	1.524	0
199	TRUE	Empty	tRNA uridine 5-carboxymethylaminomethyl modification enzyme MnmG n=1 Tax=Aeromonas hydrophila subsp. hydrophila ATCC 7966 RepID=MNMG_AERHH	A0KQY9		70 kDa		2.6		unknown	2.6358	0	0	0	2.7345	0	0	0	0	0	0	0	0	0	0
200	FALSE	Empty	Primosomal protein N' n=1 Tax=Aeromonas hydrophila subsp. hydrophila ATCC 7966 RepID=A0KQS0_AERHH	A0KQS0		81 kDa		1.6		unknown	1.3179	1.0228	0.87766	0	0	0	0	1.0333	3.3289	0	0	0	0	0.76202	0
201	FALSE	Empty	Queuine tRNA-ribosyltransferase n=1 Tax=Aeromonas hydrophila subsp. hydrophila ATCC 7966 RepID=TGT_AERHH	A0KJ20		43 kDa		1.5		unknown	1.3179	1.0228	0	0	0	1.1601	2.0098	0	3.3289	0	0	0	0	0.76202	0
202	FALSE	Empty	GufA protein n=1 Tax=Aeromonas hydrophila subsp. hydrophila ATCC 7966 RepID=A0KIZ3_AERHH	A0KIZ3		31 kDa		1.6		unknown	0	1.0228	0	0	1.3672	2.3202	0	0	0	0	1.0468	0	0	1.524	0
203	TRUE	Empty	Nicotinate-nucleotide pyrophosphorylase n=1 Tax=Aeromonas hydrophila subsp. hydrophila ATCC 7966 RepID=A0KPV5_AERHH	A0KPV5		31 kDa		2.1		unknown	0	0	0	2.6768	0	0	0	2.0667	0	0	0	1.846	0	0	0
204	TRUE	Orange	ATP-dependent Zn proteases n=1 Tax=Aeromonas hydrophila subsp. hydrophila ATCC 7966 RepID=A0KIF4_AERHH	A0KIF4		27 kDa		2.9		unknown	0	0	0	0	0	0	0	0	0	0	0	0	2.0491	0.76202	0
205	FALSE	Empty	Phage shock protein A n=1 Tax=Aeromonas hydrophila subsp. hydrophila ATCC 7966 RepID=A0KJF8_AERHH	A0KJF8		25 kDa		2.3		unknown	0	1.0228	0	0	0	0	0	0	3.3289	2.6753	0	0	0	0	0
206	FALSE	Empty	Sensory box/GGDEF family protein n=1 Tax=Aeromonas hydrophila subsp. hydrophila ATCC 7966 RepID=A0KH60_AERHH	A0KH60		84 kDa		2.9		unknown	2.6358	0	0	0	0	0	0	0	0	0	1.0468	0	0	0	0
207	FALSE	Empty	Bifunctional purine biosynthesis protein PurH n=1 Tax=Aeromonas hydrophila subsp. hydrophila ATCC 7966 RepID=PUR9_AERHH	A0KGJ2		57 kDa		2.4		unknown	0	0	0	0	1.3672	1.1601	0	0	3.3289	0	0	0	0	0	0
208	FALSE	Empty	Colicin I receptor n=1 Tax=Aeromonas hydrophila subsp. hydrophila ATCC 7966 RepID=A0KQ46_AERHH	A0KQ46		72 kDa		2.1		unknown	0	0	0.87766	0.89227	2.7345	0	0	1.0333	0	0	0	0	0	0	0
209	FALSE	Empty	Coproporphyrinogen-III oxidase, aerobic n=1 Tax=Aeromonas hydrophila subsp. hydrophila ATCC 7966 RepID=HEM6_AERHH	A0KEX7		35 kDa		2.2		unknown	0	0	0.87766	0.89227	0	0	0	0	0	0	0	1.846	0	0	0
210	TRUE	Empty	Aspartate racemase n=1 Tax=Aeromonas hydrophila subsp. hydrophila ATCC 7966 RepID=A0KP59_AERHH	A0KP59		25 kDa		2.1		unknown	0	0	0	2.6768	0	0	0	2.0667	0	0	0	1.846	0	0	0
211	FALSE	Empty	Hypotehtical YgfJ n=1 Tax=Aeromonas hydrophila subsp. hydrophila ATCC 7966 RepID=A0KK92_AERHH	A0KK92		24 kDa		2.9		unknown	2.6358	0	0	0	0	0	0	0	0	0	1.0468	0	0	0	0
212	FALSE	Empty	FKBP-type peptidyl-prolyl cis-trans isomerase fkpA n=2 Tax=Aeromonas hydrophila RepID=FKBA_AERHY	O08437		29 kDa		2.9		unknown	0	0	0	0	0	0	0	0	0	0	0	0	1.3661	0	3.116
213	FALSE	Empty	M.AhdI n=1 Tax=Aeromonas hydrophila RepID=Q7X0F3_AERHY	Q7X0F3		60 kDa		2.6		unknown	0	0	0	0	0	0	0	0	0	0	2.0936	1.846	0	0	0
214	FALSE	Empty	Trap transporter solute receptor, taxi family n=1 Tax=Aeromonas hydrophila subsp. hydrophila ATCC 7966 RepID=A0KF56_AERHH	A0KF56		40 kDa		3.9		unknown	0	0	0	0	0	0	0	0	0	0	0	0	0	0	1.558
215	FALSE	Empty	GTP-binding protein TypA n=1 Tax=Aeromonas hydrophila subsp. hydrophila ATCC 7966 RepID=A0KEZ0_AERHH	A0KEZ0		66 kDa		1.8		unknown	1.3179	0	1.7553	0.89227	0	0	0	0	0	0	0	0	0	0.76202	0
216	TRUE	Empty	Naphthoate synthase n=1 Tax=Aeromonas hydrophila subsp. hydrophila ATCC 7966 RepID=A0KFN6_AERHH	A0KFN6		32 kDa		1.8		unknown	0	2.0456	0	0	1.3672	0	0	0	0	1.3377	0	0	0	0	0.77901
217	FALSE	Empty	(3R)-hydroxymyristoyl-[acyl-carrier-protein] dehydratase n=1 Tax=Aeromonas hydrophila subsp. hydrophila ATCC 7966 RepID=FABZ_AERHH	A0KHH4		17 kDa		2.7		unknown	0	0	0	1.7845	0	0	0	3.1	0	0	0	0	0	0	0
218	FALSE	Empty	Acetolactate synthase, catabolic n=1 Tax=Aeromonas hydrophila subsp. hydrophila ATCC 7966 RepID=A0KHB6_AERHH	A0KHB6		59 kDa		2.6		unknown	0	0	0	0	1.3672	0	0	0	0	0	0	0	0	0	1.558
219	FALSE	Empty	Glutamine synthetase n=1 Tax=Aeromonas hydrophila subsp. hydrophila ATCC 7966 RepID=A0KQL2_AERHH	A0KQL2		50 kDa		2.3		unknown	0	0	0	0.89227	2.7345	0	0	0	0	0	2.0936	0	0	0	0
220	FALSE	Empty	Putative RNA polymerase-binding protein DksA n=1 Tax=Aeromonas hydrophila subsp. hydrophila ATCC 7966 RepID=A0KQL3_AERHH	A0KQL3		15 kDa		2.8		unknown	1.3179	0	0	0	0	2.3202	0	0	0	0	0	0	0	0	0
221	FALSE	Empty	Magnesium and cobalt transport protein CorA n=1 Tax=Aeromonas hydrophila subsp. hydrophila ATCC 7966 RepID=A0KJQ3_AERHH	A0KJQ3		37 kDa		2.2		unknown	2.6358	0	0	0	0	1.1601	0	0	1.6645	0	0	0	0	0	0
222	FALSE	Empty	Beta-glucosidase n=1 Tax=Aeromonas hydrophila subsp. hydrophila ATCC 7966 RepID=A0KLP6_AERHH	A0KLP6		94 kDa		2.9		unknown	0	1.0228	0	0	0	0	0	0	0	0	0	2.769	0	0	0
223	FALSE	Empty	Isoaspartyl dipeptidase n=1 Tax=Aeromonas hydrophila subsp. hydrophila ATCC 7966 RepID=A0KIW7_AERHH	A0KIW7		40 kDa		3.2		unknown	0	0	0	0.89227	0	0	0	0	0	0	0	3.692	0	0	0
224	FALSE	Empty	Glycerol dehydrogenase n=1 Tax=Aeromonas hydrophila subsp. hydrophila ATCC 7966 RepID=A0KKX9_AERHH	A0KKX9		48 kDa		2.5		unknown	0	0	0.87766	0	2.7345	0	0	0	0	0	0	0	0	0.76202	0
225	FALSE	Empty	Glycogen debranching enzyme GlgX n=1 Tax=Aeromonas hydrophila subsp. hydrophila ATCC 7966 RepID=A0KKV9_AERHH	A0KKV9		78 kDa		2.8		unknown	1.3179	0	0	0	0	2.3202	0	0	0	0	0	0	0	0	0
226	FALSE	Empty	FlgAL n=1 Tax=Aeromonas hydrophila RepID=Q2LKB0_AERHY	Q2LKB0		31 kDa		3		unknown	0	0	0	2.6768	0	0	0	0	0	0	0	0.923	0	0	0
227	FALSE	Empty	Pyruvate-flavodoxin oxidoreductase n=1 Tax=Aeromonas hydrophila subsp. hydrophila ATCC 7966 RepID=A0KID4_AERHH	A0KID4		130 kDa		3.1		unknown	3.9538	1.0228	0	0	0	0	0	0	0	0	0	0	0	0	0
228	FALSE	Empty	Protein UmuC n=1 Tax=Aeromonas hydrophila subsp. hydrophila ATCC 7966 RepID=A0KJX3_AERHH	A0KJX3		47 kDa	TRUE	3.9		unknown	0	0	0	2.6768	0	0	0	0	0	0	0	0	0	0	0
229	FALSE	Empty	DNA helicase II n=1 Tax=Aeromonas hydrophila subsp. hydrophila ATCC 7966 RepID=A0KET2_AERHH	A0KET2		82 kDa		3.9		unknown	0	0	0	0	0	0	0	0	0	0	0	0	1.3661	0	0
230	FALSE	Empty	FAD dependent oxidoreductase n=1 Tax=Aeromonas hydrophila subsp. hydrophila ATCC 7966 RepID=A0KMK2_AERHH	A0KMK2		46 kDa		3.9		unknown	0	0	1.7553	0	0	0	0	0	0	0	0	0	0	0	0
231	FALSE	Empty	Beta-hemolysin n=1 Tax=Aeromonas hydrophila RepID=Q6IZF1_AERHY	Q6IZF1		54 kDa	TRUE	3.1		unknown	0	0	0	0	2.7345	0	0	0	0	0	0	0	0	0	0.77901
232	FALSE	Empty	Lipoyl synthase n=1 Tax=Aeromonas hydrophila subsp. hydrophila ATCC 7966 RepID=LIPA_AERHH	A0KNA3		36 kDa		2.9		unknown	1.3179	0	0	0	0	0	0	0	3.3289	0	0	0	0	0	0
233	TRUE	Orange	Ferrichrome-iron receptor n=1 Tax=Aeromonas hydrophila subsp. hydrophila ATCC 7966 RepID=A0KJN3_AERHH	A0KJN3		79 kDa		2.9		unknown	0	0	0	0	0	0	0	0	0	0	0	0	0.68304	1.524	0
234	FALSE	Empty	Nitric oxide reductase FlRd-NAD(+) reductase n=1 Tax=Aeromonas hydrophila subsp. hydrophila ATCC 7966 RepID=NORW_AERHH	A0KEJ2		41 kDa		2.7		unknown	1.3179	0	0	0	0	0	0	0	0	0	0	0	2.0491	0	0
235	FALSE	Empty	Fatty acid metabolism regulator protein n=1 Tax=Aeromonas hydrophila subsp. hydrophila ATCC 7966 RepID=A0KL07_AERHH	A0KL07		27 kDa		2.7		unknown	0	0	0	0	2.7345	0	0	0	1.6645	0	0	0	0	0	0
236	FALSE	Empty	Acetyl-CoA carboxylase, biotin carboxylase n=1 Tax=Aeromonas hydrophila subsp. hydrophila ATCC 7966 RepID=A0KNI5_AERHH	A0KNI5		49 kDa		2.6		unknown	0	0	1.7553	0	0	0	0	0	1.6645	0	0	0	0	0	0
237	FALSE	Empty	Amine oxidase, flavin-containing superfamily n=1 Tax=Aeromonas hydrophila subsp. hydrophila ATCC 7966 RepID=A0KLA6_AERHH	A0KLA6		56 kDa		3.9		unknown	2.6358	0	0	0	0	0	0	0	0	0	0	0	0	0	0
238	FALSE	Empty	Acetylornithine deacetylase (ArgE) n=1 Tax=Aeromonas hydrophila subsp. hydrophila ATCC 7966 RepID=A0KFU9_AERHH	A0KFU9		42 kDa		3.9		unknown	0	0	0	0	2.7345	0	0	0	0	0	0	0	0	0	0
239	FALSE	Empty	Elongation factor Tu n=1 Tax=Aeromonas hydrophila subsp. hydrophila ATCC 7966 RepID=EFTU_AERHH	A0KQ95		43 kDa		3.9		unknown	0	0	0	0	0	0	0	0	0	0	0	0	0	0	1.558
240	FALSE	Empty	Phosphatidylcholine-sterol acyltransferase n=1 Tax=Aeromonas hydrophila subsp. hydrophila ATCC 7966 RepID=A0KPN8_AERHH	A0KPN8 (+1)		41 kDa	TRUE	2.2		unknown	1.3179	0	0	0	0	0	0	0	0	0	0	0	0	0.76202	1.558
241	FALSE	Empty	GGDEF domain protein n=1 Tax=Aeromonas hydrophila subsp. hydrophila ATCC 7966 RepID=A0KLV9_AERHH	A0KLV9		37 kDa		3		unknown	0	0	0	0	0	0	0	2.0667	0	0	0	0	0.68304	0	0
242	FALSE	Empty	DTW domain protein, putative n=1 Tax=Aeromonas hydrophila subsp. hydrophila ATCC 7966 RepID=A0KJ99_AERHH	A0KJ99		26 kDa		2.7		unknown	0	0	0	0	0	0	0	0	1.6645	0	0	0	1.3661	0	0
243	FALSE	Empty	PTS system, glucose-specific IIA component n=1 Tax=Aeromonas hydrophila subsp. hydrophila ATCC 7966 RepID=A0KMP2_AERHH	A0KMP2		18 kDa		3		unknown	0	0	0.87766	0	0	0	0	0	0	0	0	2.769	0	0	0
244	FALSE	Empty	Flavohemoprotein n=1 Tax=Aeromonas hydrophila subsp. hydrophila ATCC 7966 RepID=A0KG18_AERHH	A0KG18		44 kDa		3.9		unknown	0	0	0	0	2.7345	0	0	0	0	0	0	0	0	0	0
245	FALSE	Empty	Lipase n=1 Tax=Aeromonas hydrophila subsp. hydrophila ATCC 7966 RepID=A0KFL9_AERHH	A0KFL9		36 kDa		3.9		unknown	0	0	0	3.5691	0	0	0	0	0	0	0	0	0	0	0
246	FALSE	Empty	LPS-assembly protein lptD n=1 Tax=Aeromonas hydrophila subsp. hydrophila ATCC 7966 RepID=LPTD_AERHH	A0KGU1		92 kDa		2.7		unknown	0	0	0	0	0	0	0	0	1.6645	0	0	0	1.3661	0	0
247	FALSE	Empty	Acetoacetate metabolism regulatory protein AtoC n=1 Tax=Aeromonas hydrophila subsp. hydrophila ATCC 7966 RepID=A0KMS4_AERHH	A0KMS4		50 kDa		3.9		unknown	0	0	1.7553	0	0	0	0	0	0	0	0	0	0	0	0
248	FALSE	Empty	UPF0307 protein AHA_3937 n=1 Tax=Aeromonas hydrophila subsp. hydrophila ATCC 7966 RepID=Y3937_AERHH	A0KQ25		22 kDa		3.9		unknown	0	0	0	0	0	0	3.0148	0	0	0	0	0	0	0	0
END OF FILE
